# Supplementary material for: Bis(2,2′-bipyridine-κ2 N,N′)chloridocobalt(II) perchlorate
Source: Acta Crystallogr Sect E Struct Rep Online. 2009 Nov 25;65(Pt 12):m1664. doi: 10.1107/S1600536809049034 (PMC2971918; doi:10.1107/S1600536809049034)
Supplement: Supplementary file 1 [file e-65-m1664-sup1.cif]

##############################################################################
###                                                                        ###
###        Electronic paper (Acta Crystallographica Section E)             ###
###                                                                        ###
##############################################################################
#                                                                            #
# This CIF contains the data in a paper accepted for publication in Acta     #
# Crystallographica Section E. It conforms to the requirements of Notes      #
# for Authors for Section E, and has been peer reviewed under the auspices   #
# of the IUCr Commission on Journals.                                        #
#                                                                            #
# Full details of the Crystallographic Information File format               #
# are given in the paper "The Crystallographic Information File (CIF):       #
# a New Standard Archive File for Crystallography" by S. R. Hall, F. H.      #
# Allen and I. D. Brown [Acta Cryst. (1991), A47, 655-685].                  #
#                                                                            #
# The current version of the core CIF dictionary is obtainable from          #
# ftp://ftp.iucr.org/pub/cif_core.dic. The current version number is 2.4.    #
#                                                                            #
# Software is freely available for graphical display of the structure(s) in  #
# this CIF.  For information consult the CIF home page http://www.iucr.org/  #
# cif/home.html                                                              #
#                                                                            #
# This file may be used for bona fide research purposes within the           #
# scientific community so long as proper attribution is given to the journal # 
# article from which it was obtained.                                        #
#                                                                            #
##############################################################################
                                             
data_I
_audit_creation_method     SHELXL-97
_chemical_name_systematic
;
Bis(2,2'-bipyridine-\k^2^<i>N</i>,<i>N</i>')chloridocobalt(II) perchlorate
;
_chemical_name_common     ?
_chemical_formula_moiety     'C20 H16 Cl Co N4 +, Cl O4 -'
_chemical_formula_sum     'C20 H16 Cl2 Co N4 O4'
_chemical_formula_iupac     '[Co Cl (C10 H8 N2)2] Cl O4'
_chemical_formula_weight     506.20
_chemical_melting_point     ?
_symmetry_cell_setting     Monoclinic
_symmetry_space_group_name_H-M     'P 21/n'
_symmetry_space_group_name_Hall     '-P 2yn'
loop_
    _symmetry_equiv_pos_as_xyz
    'x, y, z'
    '-x+1/2, y+1/2, -z+1/2'
    '-x, -y, -z'
    'x-1/2, -y-1/2, z-1/2'
_cell_length_a     10.7725(12)
_cell_length_b     12.2696(14)
_cell_length_c     16.333(2)
_cell_angle_alpha     90.00
_cell_angle_beta     105.361(2)
_cell_angle_gamma     90.00
_cell_volume     2081.7(4)
_cell_formula_units_Z     4
_cell_measurement_reflns_used     2895
_cell_measurement_theta_min     2.570
_cell_measurement_theta_max     25.776
_cell_measurement_temperature     298(2)
_exptl_crystal_description     block
_exptl_crystal_colour     green
_exptl_crystal_size_max     0.40
_exptl_crystal_size_mid     0.21
_exptl_crystal_size_min     0.19
_exptl_crystal_density_diffrn     1.615
_exptl_crystal_density_meas     ?
_exptl_crystal_density_method     'not measured'
_exptl_crystal_F_000     1028
_exptl_absorpt_coefficient_mu     1.117
_exptl_absorpt_correction_type     multi-scan
_exptl_absorpt_process_details     '(SADABS; Sheldrick, 1996)'
_exptl_absorpt_correction_T_min     0.6635
_exptl_absorpt_correction_T_max     0.8158
_exptl_special_details
;
;
_diffrn_ambient_temperature     298(2)
_diffrn_radiation_type     MoK\a
_diffrn_radiation_wavelength     0.71073
_diffrn_radiation_source     'fine-focus sealed tube'
_diffrn_radiation_monochromator     graphite
_diffrn_measurement_device_type     'Bruker SMART CCD'
_diffrn_measurement_method     '\f and \w scans'
_diffrn_detector_area_resol_mean     ?
_diffrn_reflns_number     10284
_diffrn_reflns_av_R_equivalents     0.0285
_diffrn_reflns_av_sigmaI/netI     0.0350
_diffrn_reflns_theta_min     2.10
_diffrn_reflns_theta_max     25.01
_diffrn_reflns_theta_full     25.01
_diffrn_measured_fraction_theta_max     0.996
_diffrn_measured_fraction_theta_full     0.996
_diffrn_reflns_limit_h_min     -12
_diffrn_reflns_limit_h_max     12
_diffrn_reflns_limit_k_min     -14
_diffrn_reflns_limit_k_max     14
_diffrn_reflns_limit_l_min     -12
_diffrn_reflns_limit_l_max     19
_diffrn_standards_number     0
_diffrn_standards_interval_count     ?
_diffrn_standards_interval_time     ?
_diffrn_standards_decay_%     ?
_refine_special_details
;
 Refinement of F^2^ against ALL reflections.  The weighted R-factor wR and
 goodness of fit S are based on F^2^, conventional R-factors R are based
 on F, with F set to zero for negative F^2^. The threshold expression of
 F^2^ > 2sigma(F^2^) is used only for calculating R-factors(gt) etc. and is
 not relevant to the choice of reflections for refinement.  R-factors based
 on F^2^ are statistically about twice as large as those based on F, and R-
 factors based on ALL data will be even larger.
;
_reflns_number_total     3661
_reflns_number_gt     2458
_reflns_threshold_expression     I>2sigma(I)
_refine_ls_structure_factor_coef     Fsqd
_refine_ls_matrix_type     full
_refine_ls_R_factor_all     0.0749
_refine_ls_R_factor_gt     0.0425
_refine_ls_wR_factor_gt     0.0997
_refine_ls_wR_factor_ref     0.1240
_refine_ls_goodness_of_fit_ref     1.061
_refine_ls_restrained_S_all     1.067
_refine_ls_number_reflns     3661
_refine_ls_number_parameters     280
_refine_ls_number_restraints     1
_refine_ls_hydrogen_treatment     constr
_refine_ls_weighting_scheme     calc
_refine_ls_weighting_details
         'calc w=1/[\s^2^(Fo^2^)+(0.0432P)^2^+2.7771P] where P=(Fo^2^+2Fc^2^)/3'
_atom_sites_solution_hydrogens     geom
_atom_sites_solution_primary     direct
_atom_sites_solution_secondary     difmap
_refine_ls_shift/su_max     0.001
_refine_ls_shift/su_mean     0.000
_refine_diff_density_max     0.501
_refine_diff_density_min     -0.388
_refine_ls_extinction_method     none
_refine_ls_extinction_coef     ?
loop_
    _atom_type_symbol
    _atom_type_description
    _atom_type_scat_dispersion_real
    _atom_type_scat_dispersion_imag
    _atom_type_scat_source
    'C' 'C' 0.0033 0.0016
                         'International Tables Vol C Tables 4.2.6.8 and 6.1.1.4'
    'H' 'H' 0.0000 0.0000
                         'International Tables Vol C Tables 4.2.6.8 and 6.1.1.4'
    'N' 'N' 0.0061 0.0033
                         'International Tables Vol C Tables 4.2.6.8 and 6.1.1.4'
    'O' 'O' 0.0106 0.0060
                         'International Tables Vol C Tables 4.2.6.8 and 6.1.1.4'
    'Co' 'Co' 0.3494 0.9721
                         'International Tables Vol C Tables 4.2.6.8 and 6.1.1.4'
    'Cl' 'Cl' 0.1484 0.1585
                         'International Tables Vol C Tables 4.2.6.8 and 6.1.1.4'
_computing_data_collection     'SMART (Bruker, 1998)'
_computing_cell_refinement     'SAINT (Bruker, 1998)'
_computing_data_reduction     'SAINT (Bruker, 1998)'
_computing_structure_solution     'SHELXS97 (Sheldrick, 2008)'
_computing_structure_refinement     'SHELXL97 (Sheldrick, 2008)'
_computing_molecular_graphics     'SHELXTL (Sheldrick, 2008)'
_computing_publication_material
                            'SHELXL97 (Sheldrick, 2008) and PLATON (Spek, 2009)'
loop_
    _atom_site_type_symbol
    _atom_site_label
    _atom_site_fract_x
    _atom_site_fract_y
    _atom_site_fract_z
    _atom_site_U_iso_or_equiv
    _atom_site_adp_type
    _atom_site_calc_flag
    _atom_site_refinement_flags
    _atom_site_occupancy
    _atom_site_disorder_assembly
    _atom_site_disorder_group
    Co Co1 0.73259(5) 0.95539(4) 0.86267(3) 0.04181(18) Uani d U 1 . .
    N N1 0.7739(3) 0.9517(3) 0.7508(2) 0.0531(9) Uani d . 1 . .
    Cl Cl1 0.72296(14) 1.13977(10) 0.86111(8) 0.0720(4) Uani d U 1 . .
    Cl Cl2 0.27386(13) 0.89418(10) 0.63357(7) 0.0653(3) Uani d . 1 . .
    N N2 0.9032(3) 0.8579(3) 0.8932(2) 0.0504(9) Uani d . 1 . .
    N N3 0.6929(3) 0.9438(3) 0.9747(2) 0.0514(9) Uani d . 1 . .
    N N4 0.6035(3) 0.8263(3) 0.8383(2) 0.0527(9) Uani d . 1 . .
    O O1 0.1665(5) 0.9455(4) 0.5784(3) 0.140(2) Uani d . 1 . .
    O O2 0.2326(4) 0.8325(4) 0.6957(2) 0.1056(14) Uani d . 1 . .
    O O3 0.3357(5) 0.8273(4) 0.5887(3) 0.143(2) Uani d . 1 . .
    O O4 0.3567(6) 0.9733(4) 0.6800(4) 0.163(2) Uani d . 1 . .
    C C1 0.7066(5) 1.0065(4) 0.6821(3) 0.0656(13) Uani d . 1 . .
    H H1 0.6329 1.0440 0.6851 0.079 Uiso calc R 1 . .
    C C2 0.7427(5) 1.0089(4) 0.6077(3) 0.0682(14) Uani d . 1 . .
    H H2 0.6939 1.0468 0.5609 0.082 Uiso calc R 1 . .
    C C3 0.8520(5) 0.9544(4) 0.6034(3) 0.0691(14) Uani d . 1 . .
    H H3 0.8790 0.9562 0.5538 0.083 Uiso calc R 1 . .
    C C4 0.9217(5) 0.8970(4) 0.6730(3) 0.0617(12) Uani d . 1 . .
    H H4 0.9955 0.8593 0.6708 0.074 Uiso calc R 1 . .
    C C5 0.8802(4) 0.8963(3) 0.7466(3) 0.0485(10) Uani d . 1 . .
    C C6 0.9463(4) 0.8365(3) 0.8244(3) 0.0472(10) Uani d . 1 . .
    C C7 1.0428(5) 0.7611(4) 0.8278(3) 0.0658(13) Uani d . 1 . .
    H H7 1.0727 0.7473 0.7804 0.079 Uiso calc R 1 . .
    C C8 1.0942(5) 0.7065(4) 0.9037(4) 0.0742(14) Uani d . 1 . .
    H H8 1.1589 0.6552 0.9072 0.089 Uiso calc R 1 . .
    C C9 1.0505(5) 0.7275(4) 0.9728(3) 0.0674(13) Uani d . 1 . .
    H H9 1.0840 0.6909 1.0237 0.081 Uiso calc R 1 . .
    C C10 0.9553(4) 0.8044(4) 0.9653(3) 0.0624(12) Uani d . 1 . .
    H H10 0.9259 0.8198 1.0127 0.075 Uiso calc R 1 . .
    C C11 0.7445(5) 1.0087(4) 1.0417(3) 0.0623(12) Uani d . 1 . .
    H H11 0.8073 1.0588 1.0376 0.075 Uiso calc R 1 . .
    C C12 0.7073(5) 1.0034(5) 1.1160(3) 0.0689(13) Uani d . 1 . .
    H H12 0.7447 1.0487 1.1615 0.083 Uiso calc R 1 . .
    C C13 0.6132(5) 0.9294(4) 1.1214(3) 0.0711(15) Uani d . 1 . .
    H H13 0.5858 0.9245 1.1707 0.085 Uiso calc R 1 . .
    C C14 0.5602(5) 0.8629(4) 1.0530(3) 0.0679(14) Uani d . 1 . .
    H H14 0.4959 0.8135 1.0557 0.082 Uiso calc R 1 . .
    C C15 0.6028(4) 0.8700(4) 0.9804(3) 0.0526(11) Uani d . 1 . .
    C C16 0.5549(4) 0.8017(3) 0.9042(3) 0.0526(11) Uani d . 1 . .
    C C17 0.4680(5) 0.7166(4) 0.8981(4) 0.0720(14) Uani d . 1 . .
    H H17 0.4344 0.6999 0.9435 0.086 Uiso calc R 1 . .
    C C18 0.4323(5) 0.6573(4) 0.8242(4) 0.0835(17) Uani d . 1 . .
    H H18 0.3734 0.6006 0.8193 0.100 Uiso calc R 1 . .
    C C19 0.4824(5) 0.6808(4) 0.7588(4) 0.0751(15) Uani d . 1 . .
    H H19 0.4596 0.6404 0.7089 0.090 Uiso calc R 1 . .
    C C20 0.5678(5) 0.7659(4) 0.7675(3) 0.0632(12) Uani d . 1 . .
    H H20 0.6022 0.7823 0.7224 0.076 Uiso calc R 1 . .
loop_
    _atom_site_aniso_label
    _atom_site_aniso_U_11
    _atom_site_aniso_U_22
    _atom_site_aniso_U_33
    _atom_site_aniso_U_12
    _atom_site_aniso_U_13
    _atom_site_aniso_U_23
    Co1 0.0476(3) 0.0455(3) 0.0378(3) -0.0002(3) 0.0210(2) 0.0038(2)
    N1 0.056(2) 0.058(2) 0.049(2) 0.0005(19) 0.0199(17) 0.0079(18)
    Cl1 0.1044(10) 0.0515(6) 0.0683(8) -0.0031(7) 0.0372(7) 0.0040(6)
    Cl2 0.0797(8) 0.0674(8) 0.0556(7) 0.0164(7) 0.0302(6) 0.0039(6)
    N2 0.050(2) 0.057(2) 0.048(2) -0.0015(17) 0.0184(17) 0.0080(17)
    N3 0.054(2) 0.053(2) 0.052(2) 0.0006(18) 0.0244(17) 0.0030(17)
    N4 0.050(2) 0.055(2) 0.056(2) 0.0011(17) 0.0181(17) 0.0032(18)
    O1 0.138(4) 0.217(6) 0.072(3) 0.099(4) 0.039(3) 0.055(3)
    O2 0.107(3) 0.131(4) 0.093(3) 0.021(3) 0.051(2) 0.047(3)
    O3 0.178(5) 0.176(5) 0.095(3) 0.094(4) 0.071(3) -0.006(3)
    O4 0.191(6) 0.107(4) 0.184(6) -0.048(4) 0.034(5) -0.021(4)
    C1 0.073(3) 0.072(3) 0.052(3) 0.011(3) 0.018(2) 0.010(2)
    C2 0.086(4) 0.071(3) 0.045(3) -0.004(3) 0.013(3) 0.007(2)
    C3 0.094(4) 0.073(3) 0.047(3) -0.013(3) 0.031(3) -0.001(3)
    C4 0.073(3) 0.066(3) 0.055(3) -0.006(3) 0.032(2) -0.009(2)
    C5 0.053(3) 0.046(2) 0.051(2) -0.012(2) 0.022(2) -0.005(2)
    C6 0.049(2) 0.045(2) 0.051(2) -0.007(2) 0.020(2) -0.0030(19)
    C7 0.070(3) 0.061(3) 0.071(3) 0.006(3) 0.026(3) -0.008(3)
    C8 0.068(3) 0.061(3) 0.090(4) 0.015(3) 0.014(3) -0.001(3)
    C9 0.067(3) 0.064(3) 0.070(3) 0.007(3) 0.016(3) 0.011(3)
    C10 0.063(3) 0.071(3) 0.055(3) 0.001(3) 0.020(2) 0.012(2)
    C11 0.069(3) 0.065(3) 0.057(3) 0.000(2) 0.023(2) -0.001(2)
    C12 0.085(4) 0.075(3) 0.051(3) 0.014(3) 0.026(3) 0.004(2)
    C13 0.091(4) 0.080(4) 0.055(3) 0.019(3) 0.042(3) 0.016(3)
    C14 0.072(3) 0.073(3) 0.071(3) 0.008(3) 0.040(3) 0.020(3)
    C15 0.053(3) 0.053(3) 0.058(3) 0.012(2) 0.025(2) 0.016(2)
    C16 0.048(3) 0.047(2) 0.067(3) 0.008(2) 0.022(2) 0.015(2)
    C17 0.073(3) 0.060(3) 0.090(4) -0.004(3) 0.034(3) 0.016(3)
    C18 0.077(4) 0.059(3) 0.109(5) -0.019(3) 0.016(3) 0.007(3)
    C19 0.079(4) 0.055(3) 0.084(4) -0.006(3) 0.007(3) -0.001(3)
    C20 0.065(3) 0.063(3) 0.060(3) -0.002(2) 0.015(2) -0.001(2)
_geom_special_details
;
 All esds (except the esd in the dihedral angle between two l.s. planes)
 are estimated using the full covariance matrix.  The cell esds are taken
 into account individually in the estimation of esds in distances, angles
 and torsion angles; correlations between esds in cell parameters are only
 used when they are defined by crystal symmetry.  An approximate (isotropic)
 treatment of cell esds is used for estimating esds involving l.s. planes.
;
loop_
    _geom_bond_atom_site_label_1
    _geom_bond_atom_site_label_2
    _geom_bond_site_symmetry_2
    _geom_bond_distance
    _geom_bond_publ_flag
    Co1 N3 . 1.992(3) y
    Co1 N1 . 1.992(3) y
    Co1 N4 . 2.075(4) y
    Co1 N2 . 2.138(3) y
    Co1 Cl1 . 2.2645(13) y
    N1 C1 . 1.344(6) ?
    N1 C5 . 1.349(5) ?
    Cl2 O3 . 1.383(4) ?
    Cl2 O4 . 1.399(5) ?
    Cl2 O1 . 1.412(4) ?
    Cl2 O2 . 1.428(4) ?
    N2 C10 . 1.335(5) ?
    N2 C6 . 1.351(5) ?
    N3 C15 . 1.348(5) ?
    N3 C11 . 1.349(6) ?
    N4 C20 . 1.342(5) ?
    N4 C16 . 1.350(5) ?
    C1 C2 . 1.370(6) ?
    C1 H1 . 0.9300 ?
    C2 C3 . 1.372(7) ?
    C2 H2 . 0.9300 ?
    C3 C4 . 1.379(7) ?
    C3 H3 . 0.9300 ?
    C4 C5 . 1.388(6) ?
    C4 H4 . 0.9300 ?
    C5 C6 . 1.476(6) ?
    C6 C7 . 1.381(6) ?
    C7 C8 . 1.388(7) ?
    C7 H7 . 0.9300 ?
    C8 C9 . 1.358(7) ?
    C8 H8 . 0.9300 ?
    C9 C10 . 1.375(6) ?
    C9 H9 . 0.9300 ?
    C10 H10 . 0.9300 ?
    C11 C12 . 1.375(6) ?
    C11 H11 . 0.9300 ?
    C12 C13 . 1.381(7) ?
    C12 H12 . 0.9300 ?
    C13 C14 . 1.379(7) ?
    C13 H13 . 0.9300 ?
    C14 C15 . 1.382(6) ?
    C14 H14 . 0.9300 ?
    C15 C16 . 1.475(6) ?
    C16 C17 . 1.388(6) ?
    C17 C18 . 1.374(7) ?
    C17 H17 . 0.9300 ?
    C18 C19 . 1.351(7) ?
    C18 H18 . 0.9300 ?
    C19 C20 . 1.373(6) ?
    C19 H19 . 0.9300 ?
    C20 H20 . 0.9300 ?
loop_
    _geom_angle_atom_site_label_1
    _geom_angle_atom_site_label_2
    _geom_angle_atom_site_label_3
    _geom_angle_site_symmetry_1
    _geom_angle_site_symmetry_3
    _geom_angle
    _geom_angle_publ_flag
    N3 Co1 N1 . . 174.58(14) ?
    N3 Co1 N4 . . 79.94(14) ?
    N1 Co1 N4 . . 96.21(14) ?
    N3 Co1 N2 . . 97.25(13) ?
    N1 Co1 N2 . . 79.29(13) ?
    N4 Co1 N2 . . 96.25(14) ?
    N3 Co1 Cl1 . . 93.53(10) ?
    N1 Co1 Cl1 . . 91.89(11) ?
    N4 Co1 Cl1 . . 137.20(10) ?
    N2 Co1 Cl1 . . 126.54(10) ?
    C1 N1 C5 . . 119.2(4) ?
    C1 N1 Co1 . . 123.5(3) ?
    C5 N1 Co1 . . 117.2(3) ?
    O3 Cl2 O4 . . 111.8(4) ?
    O3 Cl2 O1 . . 110.8(3) ?
    O4 Cl2 O1 . . 109.5(4) ?
    O3 Cl2 O2 . . 110.3(3) ?
    O4 Cl2 O2 . . 104.9(3) ?
    O1 Cl2 O2 . . 109.4(3) ?
    C10 N2 C6 . . 118.8(4) ?
    C10 N2 Co1 . . 128.0(3) ?
    C6 N2 Co1 . . 112.2(3) ?
    C15 N3 C11 . . 119.4(4) ?
    C15 N3 Co1 . . 116.4(3) ?
    C11 N3 Co1 . . 124.1(3) ?
    C20 N4 C16 . . 118.7(4) ?
    C20 N4 Co1 . . 127.7(3) ?
    C16 N4 Co1 . . 113.5(3) ?
    N1 C1 C2 . . 122.2(5) ?
    N1 C1 H1 . . 118.9 ?
    C2 C1 H1 . . 118.9 ?
    C1 C2 C3 . . 119.0(5) ?
    C1 C2 H2 . . 120.5 ?
    C3 C2 H2 . . 120.5 ?
    C2 C3 C4 . . 119.5(4) ?
    C2 C3 H3 . . 120.3 ?
    C4 C3 H3 . . 120.3 ?
    C3 C4 C5 . . 119.2(5) ?
    C3 C4 H4 . . 120.4 ?
    C5 C4 H4 . . 120.4 ?
    N1 C5 C4 . . 120.8(4) ?
    N1 C5 C6 . . 115.4(3) ?
    C4 C5 C6 . . 123.8(4) ?
    N2 C6 C7 . . 121.2(4) ?
    N2 C6 C5 . . 115.2(4) ?
    C7 C6 C5 . . 123.6(4) ?
    C6 C7 C8 . . 118.5(5) ?
    C6 C7 H7 . . 120.8 ?
    C8 C7 H7 . . 120.8 ?
    C9 C8 C7 . . 120.5(5) ?
    C9 C8 H8 . . 119.8 ?
    C7 C8 H8 . . 119.8 ?
    C8 C9 C10 . . 118.0(5) ?
    C8 C9 H9 . . 121.0 ?
    C10 C9 H9 . . 121.0 ?
    N2 C10 C9 . . 123.1(4) ?
    N2 C10 H10 . . 118.5 ?
    C9 C10 H10 . . 118.5 ?
    N3 C11 C12 . . 122.2(5) ?
    N3 C11 H11 . . 118.9 ?
    C12 C11 H11 . . 118.9 ?
    C11 C12 C13 . . 118.6(5) ?
    C11 C12 H12 . . 120.7 ?
    C13 C12 H12 . . 120.7 ?
    C14 C13 C12 . . 119.4(4) ?
    C14 C13 H13 . . 120.3 ?
    C12 C13 H13 . . 120.3 ?
    C13 C14 C15 . . 119.8(5) ?
    C13 C14 H14 . . 120.1 ?
    C15 C14 H14 . . 120.1 ?
    N3 C15 C14 . . 120.6(4) ?
    N3 C15 C16 . . 114.8(4) ?
    C14 C15 C16 . . 124.5(4) ?
    N4 C16 C17 . . 120.5(5) ?
    N4 C16 C15 . . 115.0(4) ?
    C17 C16 C15 . . 124.5(4) ?
    C18 C17 C16 . . 119.3(5) ?
    C18 C17 H17 . . 120.4 ?
    C16 C17 H17 . . 120.4 ?
    C19 C18 C17 . . 120.2(5) ?
    C19 C18 H18 . . 119.9 ?
    C17 C18 H18 . . 119.9 ?
    C18 C19 C20 . . 118.5(5) ?
    C18 C19 H19 . . 120.7 ?
    C20 C19 H19 . . 120.7 ?
    N4 C20 C19 . . 122.7(5) ?
    N4 C20 H20 . . 118.6 ?
    C19 C20 H20 . . 118.6 ?
loop_
    _geom_hbond_atom_site_label_D
    _geom_hbond_atom_site_label_H
    _geom_hbond_atom_site_label_A
    _geom_hbond_site_symmetry_A
    _geom_hbond_distance_DH
    _geom_hbond_distance_HA
    _geom_hbond_distance_DA
    _geom_hbond_angle_DHA
    C3 H3 O1 3_676 0.93 2.41 3.170(6) 139.2
    C4 H4 O2 1_655 0.93 2.50 3.365(6) 155.1
    C10 H10 O3 4_676 0.93 2.53 3.116(6) 121.6
    C11 H11 Cg1 3_777 0.93 2.85 3.709(6) 155
data_global
_journal_date_recd_electronic     2009-11-07
_journal_date_accepted     2009-11-17
_journal_name_full     'Acta Crystallographica, Section E'
_journal_year     2009
_journal_volume     65
_journal_issue     12
_journal_page_first     m1664
_journal_page_last     m1664
_journal_paper_category     QM
_journal_coeditor_code     RZ2393
_publ_contact_author_name     'Pro. Zhongjun Gao'
_publ_contact_author_address
;
Deapartment of Chemistry , Jining University
Shandong 273155
People's Republic of China
;
_publ_contact_author_email     zhongjungao@yahoo.cn
_publ_contact_author_fax     ?
_publ_contact_author_phone     ?
_publ_section_title
;
Bis(2,2'-bipyridine-\k^2^<i>N</i>,<i>N</i>')chloridocobalt(II) perchlorate
;
loop_
    _publ_author_name
    _publ_author_address
    'Zhongjun Gao'
;
Department of Chemistry
Jining University
Shandong 273155
People's Republic of China
;
    'Fahui Li'
;
Marine Drug and Food Institute
Ocean University of China
Qingdao 266003
People's Republic of China
;
