# Supplementary material for: Bis(2,2′-bipyridine-κ2 N,N′)chloridocobalt(II) perchlorate
Source: Acta Crystallogr Sect E Struct Rep Online. 2009 Nov 25;65(Pt 12):m1664. doi: 10.1107/S1600536809049034 (PMC2971918; doi:10.1107/S1600536809049034)
Supplement: Supplementary file 2 [file e-65-m1664-Isup2.hkl]

# 
# h,k,l, Fc-squared, Fo-squared, sigma(Fo-squared) and status flag 
# 
data_I
_shelx_title ' 081225d in P2(1)/n' 
_shelx_refln_list_code          4 
_shelx_F_calc_maximum      291.04 
_exptl_crystal_F_000      1028.00 
_reflns_d_resolution_high  0.8406 
 
loop_ 
 _symmetry_equiv_pos_as_xyz 
 'x, y, z' 
 '-x+1/2, y+1/2, -z+1/2' 
 '-x, -y, -z' 
 'x-1/2, -y-1/2, z-1/2' 
 
_cell_length_a    10.7725 
_cell_length_b    12.2696 
_cell_length_c    16.3327 
_cell_angle_alpha  90.000 
_cell_angle_beta  105.361 
_cell_angle_gamma  90.000 
 
_shelx_F_squared_multiplier     1.000 
 
loop_ 
 _refln_index_h 
 _refln_index_k 
 _refln_index_l 
 _refln_F_squared_calc 
 _refln_F_squared_meas 
 _refln_F_squared_sigma 
 _refln_observed_status 
   2   0   0    29394.47    32208.22    504.14 o 
   4   0   0    13411.17    13573.89    230.67 o 
   6   0   0    15330.80    15721.18    276.24 o 
   8   0   0      285.94      263.69     17.60 o 
  10   0   0      134.44      109.42     28.19 o 
  12   0   0        7.50       -0.92     27.44 o 
   1   1   0      421.96      454.77      7.61 o 
   2   1   0       26.97       26.76      4.07 o 
   3   1   0    10124.16    10168.46     98.63 o 
   4   1   0     1422.72     1259.37     21.70 o 
   5   1   0     4778.47     4743.83     56.93 o 
   6   1   0      235.83      220.51     28.15 o 
   7   1   0     3328.21     3382.50     49.44 o 
   8   1   0       11.65       -0.16      8.22 o 
   9   1   0     1437.16     1475.12     40.55 o 
  10   1   0       47.58       39.24     16.58 o 
  11   1   0      278.45      245.20     27.69 o 
  12   1   0        0.06      -10.44     16.08 o 
   0   2   0     6691.72     7550.23     70.35 o 
   1   2   0      423.21      465.75      6.56 o 
   2   2   0    84706.55    81128.16    582.20 o 
   3   2   0    37813.63    35691.64    390.37 o 
   4   2   0     2852.01     2964.84     38.87 o 
   5   2   0     1184.75     1316.66     25.21 o 
   6   2   0      269.65      290.33     18.00 o 
   7   2   0      116.24      132.87     15.06 o 
   8   2   0     1208.40     1150.40     28.73 o 
   9   2   0       21.28       -0.34     10.17 o 
  10   2   0        1.01      -13.92     12.83 o 
  11   2   0        0.17      -16.67     18.42 o 
  12   2   0       15.37        4.68     18.29 o 
   1   3   0     1014.69      952.20     15.28 o 
   2   3   0     3162.58     3046.15     62.46 o 
   3   3   0      537.61      440.13      9.08 o 
   4   3   0     1183.93     1270.92     19.50 o 
   5   3   0      795.94      841.49     19.69 o 
   6   3   0        1.06       -3.72      5.24 o 
   7   3   0      154.42      127.37     14.12 o 
   8   3   0       21.48       23.12     10.63 o 
   9   3   0       60.48       30.08     11.85 o 
  10   3   0       17.80        5.22     13.51 o 
  11   3   0       68.79       49.34     45.10 o 
  12   3   0        0.65      -14.72     22.36 o 
   0   4   0      161.87      114.82     13.28 o 
   1   4   0     5031.96     5235.79     38.79 o 
   2   4   0      281.30      395.69     19.19 o 
   3   4   0    20498.68    21571.32    223.32 o 
   4   4   0     1266.96     1402.52     23.27 o 
   5   4   0       12.62       32.34      8.19 o 
   6   4   0      283.24      221.68     14.41 o 
   7   4   0     1110.54     1146.40     28.18 o 
   8   4   0       24.48       14.37     10.40 o 
   9   4   0      143.75      184.08     17.97 o 
  10   4   0      110.74      112.69     16.86 o 
  11   4   0        7.90      -20.86     29.03 o 
   1   5   0      313.48      294.54      7.74 o 
   2   5   0     2856.30     2613.10     26.61 o 
   3   5   0      786.35      815.94     20.94 o 
   4   5   0      183.83      169.30     11.88 o 
   5   5   0      811.90      786.87     21.69 o 
   6   5   0     2611.96     2670.29     44.01 o 
   7   5   0        3.92       -1.99      8.77 o 
   8   5   0      448.07      452.75     20.85 o 
   9   5   0        4.54       -3.59     10.86 o 
  10   5   0      145.37      171.37     19.71 o 
  11   5   0       11.09        5.88     18.13 o 
   0   6   0     2356.15     2039.25     30.92 o 
   1   6   0    12483.53    12200.85     84.59 o 
   2   6   0      147.80      131.58      9.83 o 
   3   6   0     7780.64     7864.36     64.63 o 
   4   6   0      212.45      252.11     14.27 o 
   5   6   0     5075.88     5208.05     67.78 o 
   6   6   0       44.45       48.43     11.38 o 
   7   6   0      345.51      321.79     19.27 o 
   8   6   0        6.13       10.56     14.63 o 
   9   6   0      336.95      326.53     40.57 o 
  10   6   0        1.33      -23.89     16.18 o 
  11   6   0       16.93       14.60     18.78 o 
   1   7   0       30.87       26.91      5.44 o 
   2   7   0       41.65       40.78      6.15 o 
   3   7   0      184.86      150.92      8.56 o 
   4   7   0     1405.47     1414.40     30.07 o 
   5   7   0      313.93      277.74     16.04 o 
   6   7   0      258.09      259.93     31.54 o 
   7   7   0       57.68       44.30     12.67 o 
   8   7   0     1017.36     1009.92     30.67 o 
   9   7   0        3.60      -15.08     25.59 o 
  10   7   0      194.70      218.49     27.94 o 
   0   8   0       47.89       86.10      9.99 o 
   1   8   0      638.32      698.33     13.88 o 
   2   8   0       14.10        2.00      5.33 o 
   3   8   0     1010.43      979.38     26.50 o 
   4   8   0        1.09      -14.50      9.67 o 
   5   8   0      455.85      452.45     21.36 o 
   6   8   0       54.02       27.61     11.82 o 
   7   8   0      164.07      181.99     24.45 o 
   8   8   0        4.09        0.27     12.44 o 
   9   8   0        6.83       -7.64     16.35 o 
  10   8   0        8.70      -23.05     17.86 o 
   1   9   0       34.29       15.19      6.30 o 
   2   9   0       46.34       27.29      8.64 o 
   3   9   0       39.85       33.30     11.00 o 
   4   9   0        9.24       -3.14      9.67 o 
   5   9   0        3.95      -13.32      9.64 o 
   6   9   0      107.66       87.44     15.09 o 
   7   9   0        9.54        5.24     11.78 o 
   8   9   0        2.75       -4.85     16.81 o 
   9   9   0       49.37       39.59     20.81 o 
   0  10   0     1154.60     1034.36     27.07 o 
   1  10   0       59.84       33.07      8.94 o 
   2  10   0      798.23      717.97     24.84 o 
   3  10   0       60.81       46.01     12.79 o 
   4  10   0      283.65      283.78     28.34 o 
   5  10   0        5.88       -4.40     11.65 o 
   6  10   0      185.75      206.69     19.95 o 
   7  10   0        0.38      -17.80     16.85 o 
   8  10   0       24.98       19.36     19.68 o 
   9  10   0        0.64       -7.38     19.55 o 
   1  11   0       71.10       46.34     11.83 o 
   2  11   0       22.18        5.01     12.92 o 
   3  11   0       12.38      -10.31     15.73 o 
   4  11   0       48.84       31.35     14.29 o 
   5  11   0       65.99       83.65     24.76 o 
   6  11   0        2.65      -12.99     16.41 o 
   7  11   0       86.01       51.85     21.86 o 
   8  11   0        2.04       -7.30     19.85 o 
   0  12   0      690.55      633.06     31.03 o 
   1  12   0      132.74      137.62     17.85 o 
   2  12   0      524.35      502.42     24.66 o 
   3  12   0       50.19       45.07     15.78 o 
   4  12   0      276.07      273.58     24.39 o 
   5  12   0       40.56       19.91     19.52 o 
   6  12   0      163.63      132.42     50.77 o 
   7  12   0        7.85       -2.77     30.63 o 
   1  13   0        1.72      -18.56     13.03 o 
   2  13   0       53.26       12.50     14.52 o 
   3  13   0        0.26       -9.40     13.68 o 
   4  13   0        2.39      -25.10     16.73 o 
   5  13   0        3.58      -26.17     17.44 o 
   0  14   0       34.88       58.48     20.55 o 
   1  14   0      202.69      180.82     21.34 o 
   2  14   0       33.40       54.58     26.01 o 
   3  14   0      118.29      104.32     24.20 o 
 -11   0   1        7.05        3.94     23.75 o 
  -9   0   1      239.31      321.13     35.83 o 
  -7   0   1      392.52      353.77     27.44 o 
  -5   0   1      345.08      331.03     21.65 o 
  -3   0   1      113.38       45.48      9.15 o 
   1   0   1    16935.95    17731.10    237.22 o 
   3   0   1     7412.09     8066.90     96.99 o 
   5   0   1     4692.02     4964.42     69.88 o 
   7   0   1     3273.17     3278.94     57.11 o 
   9   0   1      302.46      277.83     35.83 o 
  11   0   1       99.22       88.19     30.54 o 
 -12   1   1       48.81       36.21     23.45 o 
 -11   1   1        3.36        1.71     16.05 o 
 -10   1   1      115.43      126.09     15.81 o 
  -9   1   1        4.11        2.73      9.67 o 
  -8   1   1      512.05      464.79     18.73 o 
  -7   1   1      128.44      162.98     16.89 o 
  -6   1   1     6629.04     6863.52     97.65 o 
  -5   1   1      161.34      171.04     21.19 o 
  -4   1   1     5968.73     6573.40    117.22 o 
  -3   1   1      399.64      296.71     11.11 o 
  -2   1   1       99.07       35.65      3.58 o 
  -1   1   1     5376.17     5505.10     63.31 o 
   0   1   1     5701.52     5802.30     42.52 o 
   1   1   1     4303.67     4409.47     68.35 o 
   2   1   1     5372.79     5636.31     49.03 o 
   3   1   1      143.69      108.50      9.02 o 
   4   1   1      463.84      478.87     13.19 o 
   5   1   1        0.80        1.22      6.64 o 
   6   1   1       66.62       42.82     25.89 o 
   7   1   1      119.95      157.90     13.38 o 
   8   1   1       11.30        2.49      9.19 o 
   9   1   1       10.12      -11.96     12.38 o 
  10   1   1       67.52       24.03     29.16 o 
  11   1   1        0.04      -14.32     17.08 o 
  12   1   1       21.54       19.66     27.15 o 
 -12   2   1       18.91       14.35     20.50 o 
 -11   2   1       31.29        4.36     21.82 o 
 -10   2   1        6.91        1.61     10.65 o 
  -9   2   1       75.12       87.20     13.61 o 
  -8   2   1        0.35       -9.80      8.01 o 
  -7   2   1        0.98       -9.21      7.36 o 
  -6   2   1      802.73      897.43     40.49 o 
  -5   2   1      997.22      990.98     21.27 o 
  -4   2   1        3.16        4.27      5.17 o 
  -3   2   1      941.97     1001.98     14.07 o 
  -2   2   1      124.09      166.42     21.71 o 
  -1   2   1      418.92      618.29     16.19 o 
   0   2   1    20991.45    20324.80    140.42 o 
   1   2   1    15091.30    14946.51    105.21 o 
   2   2   1    15511.95    15844.67    157.07 o 
   3   2   1    12795.48    13303.14    162.72 o 
   4   2   1      232.88      211.24     10.41 o 
   5   2   1     3866.22     4181.18     53.20 o 
   6   2   1     2216.36     2288.07     37.56 o 
   7   2   1      934.81      937.53     24.55 o 
   8   2   1      680.68      669.75     23.61 o 
   9   2   1      433.66      411.95     20.08 o 
  10   2   1      112.38       76.84     19.81 o 
  11   2   1       63.32       50.86     18.73 o 
  12   2   1       14.16      -18.29     22.87 o 
 -12   3   1       75.94       23.58     37.59 o 
 -11   3   1       68.89       86.15     21.19 o 
 -10   3   1       70.31       68.88     14.60 o 
  -9   3   1      279.09      315.67     23.56 o 
  -8   3   1      532.42      497.41     19.80 o 
  -7   3   1     1074.90     1127.73     21.41 o 
  -6   3   1      112.48       94.64      8.01 o 
  -5   3   1     4494.10     4668.86     47.20 o 
  -4   3   1     2777.82     2994.48     35.52 o 
  -3   3   1      161.65      186.42      6.62 o 
  -2   3   1     2502.79     2714.33     27.03 o 
  -1   3   1     3476.39     3855.33     35.40 o 
   0   3   1       46.26       37.80      3.22 o 
   1   3   1    21259.18    21485.89    136.11 o 
   2   3   1     6345.08     6418.98     57.70 o 
   3   3   1      156.29      147.82      6.18 o 
   4   3   1      982.64     1035.27     14.60 o 
   5   3   1       14.31       -0.67      5.99 o 
   6   3   1        2.04      -10.90      9.25 o 
   7   3   1        0.25       -6.47      8.06 o 
   8   3   1       13.63       12.22     12.49 o 
   9   3   1       47.93       40.36     12.63 o 
  10   3   1        0.18      -20.02     13.35 o 
  11   3   1       95.93       52.74     20.43 o 
 -12   4   1       16.36      -21.98     31.38 o 
 -11   4   1        3.80      -16.33     16.99 o 
 -10   4   1       99.09      127.90     17.01 o 
  -9   4   1        1.52      -10.41     10.04 o 
  -8   4   1       35.74       32.49     10.88 o 
  -7   4   1       48.72       29.50      9.70 o 
  -6   4   1       90.01       89.77      7.65 o 
  -5   4   1        4.38       -1.49      4.46 o 
  -4   4   1     1043.09     1124.63     18.89 o 
  -3   4   1     1642.42     1743.40     21.56 o 
  -2   4   1     1205.08     1278.61     23.65 o 
  -1   4   1     2405.12     2279.28     29.71 o 
   0   4   1     9310.49     9609.28     65.31 o 
   1   4   1       51.61       38.63      3.67 o 
   2   4   1    13512.36    13915.41    101.60 o 
   3   4   1     4914.40     4792.04     55.26 o 
   4   4   1     6542.99     6692.33     55.64 o 
   5   4   1     2092.50     2068.30     39.56 o 
   6   4   1     1750.02     1750.82     34.09 o 
   7   4   1      119.41      135.65     14.48 o 
   8   4   1     1602.15     1688.41     86.66 o 
   9   4   1      165.72      193.86     21.36 o 
  10   4   1      252.80      244.77     21.96 o 
  11   4   1      100.14      124.53     25.86 o 
 -11   5   1      131.26      125.89     24.24 o 
 -10   5   1      236.32      255.07     50.56 o 
  -9   5   1      295.95      337.45     22.91 o 
  -8   5   1      296.63      327.99     18.98 o 
  -7   5   1     1596.28     1671.75     34.82 o 
  -6   5   1      627.17      655.46     20.76 o 
  -5   5   1     1520.13     1518.44     22.64 o 
  -4   5   1      124.62      103.55     19.30 o 
  -3   5   1    11523.36    12235.25    151.62 o 
  -2   5   1     2560.11     2500.48     28.78 o 
  -1   5   1     2546.44     2690.78     24.73 o 
   0   5   1       15.40        2.25      3.39 o 
   1   5   1     2692.41     2776.00     25.09 o 
   2   5   1      490.58      560.06     10.72 o 
   3   5   1     5080.59     4807.21     42.53 o 
   4   5   1     1316.05     1230.37     27.47 o 
   5   5   1       82.84       91.48     11.56 o 
   6   5   1       13.21        6.15      8.46 o 
   7   5   1      348.54      328.09     18.23 o 
   8   5   1      114.78      116.09     15.77 o 
   9   5   1       63.07       79.14     15.69 o 
  10   5   1        0.34       -9.85     12.75 o 
  11   5   1       48.31       51.52     20.44 o 
 -11   6   1       39.45       32.17     27.90 o 
 -10   6   1        0.31      -10.84     28.24 o 
  -9   6   1       38.80       76.78     17.01 o 
  -8   6   1       45.63       27.60     11.18 o 
  -7   6   1      141.31      154.39     24.90 o 
  -6   6   1        2.89       -0.42      8.23 o 
  -5   6   1        4.96      -12.85     11.29 o 
  -4   6   1       73.54       91.14      7.59 o 
  -3   6   1      112.48       69.54     10.63 o 
  -2   6   1     2743.38     2854.05     48.29 o 
  -1   6   1      179.67      130.30      7.19 o 
   0   6   1     4533.67     4842.62     39.71 o 
   1   6   1       44.71       29.67      5.02 o 
   2   6   1     5968.92     6353.50     54.09 o 
   3   6   1       14.09       20.62      5.17 o 
   4   6   1     5182.17     5235.03     57.67 o 
   5   6   1      324.71      336.29     18.69 o 
   6   6   1     1101.92     1094.63     28.38 o 
   7   6   1      156.69      170.76     17.31 o 
   8   6   1      166.10      179.49     18.47 o 
   9   6   1        6.42       -2.43     11.92 o 
  10   6   1      316.38      282.36     23.41 o 
  11   6   1        0.89        7.05     31.97 o 
 -11   7   1       25.59        0.31     21.73 o 
 -10   7   1       12.72       -7.77     16.52 o 
  -9   7   1      182.70      155.24     27.02 o 
  -8   7   1       40.44       14.88     15.71 o 
  -7   7   1        2.54        6.41     10.30 o 
  -6   7   1       26.83       33.93     12.39 o 
  -5   7   1      208.07      234.87     29.17 o 
  -4   7   1       49.13       30.46      9.18 o 
  -3   7   1      145.62      168.81      9.89 o 
  -2   7   1       64.39       86.09     13.66 o 
  -1   7   1     3686.34     4085.52     51.15 o 
   0   7   1      614.29      610.49     12.40 o 
   1   7   1       78.22      131.12      7.65 o 
   2   7   1      107.43      141.60      8.28 o 
   3   7   1       98.98      131.25     10.83 o 
   4   7   1      502.71      543.76     17.50 o 
   5   7   1      690.87      693.66     31.18 o 
   6   7   1       56.08       63.50     12.60 o 
   7   7   1        8.68       -5.01     10.65 o 
   8   7   1       54.51       48.46     13.76 o 
   9   7   1       18.85        7.87     13.12 o 
  10   7   1       32.14        8.74     19.51 o 
 -10   8   1        1.41      -25.25     16.83 o 
  -9   8   1       10.18      -11.68     16.31 o 
  -8   8   1       75.47       71.25     19.35 o 
  -7   8   1        2.07       -5.76     10.57 o 
  -6   8   1      148.95      164.63     16.13 o 
  -5   8   1      103.20       90.04     12.64 o 
  -4   8   1       27.38       19.83      9.72 o 
  -3   8   1       86.38       99.60     11.71 o 
  -2   8   1       77.64       96.88      9.40 o 
  -1   8   1      113.31      120.22      9.00 o 
   0   8   1      197.56      231.78      9.74 o 
   1   8   1      446.68      356.70     10.41 o 
   2   8   1      499.58      507.75     16.08 o 
   3   8   1      919.43      836.04     20.88 o 
   4   8   1       37.22       38.63      9.22 o 
   5   8   1      541.64      525.71     21.08 o 
   6   8   1       12.49       -4.99     10.89 o 
   7   8   1       65.87       54.12     14.36 o 
   8   8   1       98.48       68.24     20.89 o 
   9   8   1      139.77      185.96     35.07 o 
  10   8   1       18.77       29.68     21.10 o 
  -9   9   1        0.75      -15.42     17.47 o 
  -8   9   1      440.93      456.30     30.16 o 
  -7   9   1       77.46       30.73     18.29 o 
  -6   9   1      533.54      564.51     23.24 o 
  -5   9   1       88.23       97.75     14.63 o 
  -4   9   1     1429.78     1438.83     33.49 o 
  -3   9   1        4.29       -6.39      9.18 o 
  -2   9   1     1208.03     1160.18     23.10 o 
  -1   9   1       25.16       47.71      8.98 o 
   0   9   1     1758.54     1738.81     26.26 o 
   1   9   1       46.10       81.38     19.37 o 
   2   9   1      126.75      120.67     15.88 o 
   3   9   1       24.50        7.76      8.60 o 
   4   9   1      108.95       91.02     19.43 o 
   5   9   1       96.96       86.86     15.05 o 
   6   9   1       89.77       51.11     33.27 o 
   7   9   1      183.44      150.00     18.34 o 
   8   9   1      126.90      125.51     18.56 o 
   9   9   1        2.46      -24.22     19.64 o 
  -9  10   1       46.52       39.98     21.09 o 
  -8  10   1       27.85       -3.35     18.21 o 
  -7  10   1        2.12       16.21     20.10 o 
  -6  10   1        0.59      -13.46     15.47 o 
  -5  10   1       16.90       -1.50     12.82 o 
  -4  10   1       26.08       13.63     11.54 o 
  -3  10   1      447.35      436.68     20.97 o 
  -2  10   1        0.61       -0.70     10.01 o 
  -1  10   1     1406.99     1433.27     24.92 o 
   0  10   1       57.63      106.18     11.82 o 
   1  10   1     2283.03     2426.14     33.79 o 
   2  10   1        3.20       -0.82      9.10 o 
   3  10   1     3225.95     3341.49     48.22 o 
   4  10   1        0.94      -12.30     11.17 o 
   5  10   1     1511.50     1519.22     52.35 o 
   6  10   1       41.07       25.66     14.67 o 
   7  10   1      601.82      615.63     26.67 o 
   8  10   1        5.70        3.20     24.88 o 
  -8  11   1      168.86      171.19     30.59 o 
  -7  11   1       13.02       -4.16     17.78 o 
  -6  11   1      901.64      944.04     41.05 o 
  -5  11   1      246.84      258.95     28.62 o 
  -4  11   1      790.49      799.81     41.17 o 
  -3  11   1       72.28       74.56     15.45 o 
  -2  11   1     1446.84     1498.16     36.92 o 
  -1  11   1       46.83       50.65     14.14 o 
   0  11   1      854.73      943.80     21.72 o 
   1  11   1       13.08       32.41      9.74 o 
   2  11   1      466.88      459.06     19.60 o 
   3  11   1       50.56       57.65     20.71 o 
   4  11   1       27.86        6.58     20.54 o 
   5  11   1        3.93       -1.00     13.40 o 
   6  11   1        6.94       -0.88     14.11 o 
   7  11   1        4.55       25.07     20.37 o 
  -7  12   1        0.26      -21.95     19.44 o 
  -6  12   1        0.26      -12.07     20.30 o 
  -5  12   1        2.97      -24.36     17.83 o 
  -4  12   1       10.47      -16.05     16.93 o 
  -3  12   1      208.85      188.39     19.99 o 
  -2  12   1       29.72       34.44     14.79 o 
  -1  12   1      241.48      257.07     30.43 o 
   0  12   1      119.82      155.93     19.26 o 
   1  12   1      642.95      654.86     19.97 o 
   2  12   1      112.26      157.20     33.73 o 
   3  12   1      549.03      557.75     25.89 o 
   4  12   1        6.13        9.82     14.13 o 
   5  12   1      410.84      438.61     36.23 o 
   6  12   1       13.84        3.06     19.05 o 
  -5  13   1        0.13      -19.82     16.63 o 
  -4  13   1       56.60       29.64     21.67 o 
  -3  13   1       53.65       81.38     22.90 o 
  -2  13   1        1.33      -14.43     12.81 o 
  -1  13   1        2.00       -7.53     13.27 o 
   0  13   1       26.04       15.99     11.71 o 
   1  13   1        1.90       -0.96     13.37 o 
   2  13   1       13.55      -16.05     12.99 o 
   3  13   1        3.79      -19.65     13.10 o 
   4  13   1       10.59        1.48     28.57 o 
   5  13   1        4.16      -25.67     18.89 o 
  -3  14   1       20.29        4.65     20.43 o 
  -2  14   1       31.31       28.36     19.67 o 
  -1  14   1        5.97       -8.16     17.47 o 
   0  14   1       16.58        8.95     14.67 o 
   1  14   1        0.26       -2.03     13.75 o 
   2  14   1      133.09      122.98     32.62 o 
   3  14   1        9.21       19.81     19.63 o 
 -12   0   2      363.25      348.73     46.40 o 
 -10   0   2      837.76      873.26     48.92 o 
  -8   0   2      972.53     1033.62     46.40 o 
  -6   0   2      437.62      383.89     24.59 o 
  -4   0   2     1528.88     1396.79     37.76 o 
  -2   0   2     2208.52     2243.20     42.63 o 
   0   0   2     2194.38     1953.29     26.02 o 
   2   0   2     7508.56     7503.25     71.54 o 
   4   0   2     7251.58     6913.77    110.39 o 
   6   0   2     3251.76     3098.00     52.22 o 
   8   0   2     2463.92     2684.82     85.42 o 
  10   0   2      492.02      480.48     42.79 o 
 -12   1   2        0.31       -8.06     22.24 o 
 -11   1   2       35.55       32.22     17.13 o 
 -10   1   2       10.01       14.50     10.91 o 
  -9   1   2      203.33      215.62     21.50 o 
  -8   1   2      132.53      151.83     28.78 o 
  -7   1   2      689.95      694.41     24.59 o 
  -6   1   2      316.18      326.21     16.67 o 
  -5   1   2     5426.37     5608.26     77.93 o 
  -4   1   2      205.50      151.61      9.30 o 
  -3   1   2    10269.53    10736.14    100.93 o 
  -2   1   2    32279.55    30399.10    385.42 o 
  -1   1   2    14170.98    15799.01    569.72 o 
   0   1   2     1002.71      905.34     10.20 o 
   1   1   2    37317.76    38771.76    363.32 o 
   2   1   2     9870.99     9492.78     69.35 o 
   3   1   2     4282.28     4504.26     33.82 o 
   4   1   2      704.18      555.10     15.14 o 
   5   1   2     3261.88     3186.63     35.64 o 
   6   1   2      371.01      437.90     49.96 o 
   7   1   2     1247.99     1250.81     27.75 o 
   8   1   2       35.41       34.42     11.08 o 
   9   1   2      131.58       91.73     19.20 o 
  10   1   2        9.65        4.11     15.69 o 
  11   1   2        6.22      -23.14     15.42 o 
 -12   2   2      221.86      318.36     54.46 o 
 -11   2   2        5.09       -9.67     12.54 o 
 -10   2   2      231.34      233.41     27.89 o 
  -9   2   2       26.94       42.85     14.36 o 
  -8   2   2      135.55      106.37     14.74 o 
  -7   2   2      299.03      297.97     24.33 o 
  -6   2   2      188.57      194.09     11.18 o 
  -5   2   2       14.82       -0.19      5.12 o 
  -4   2   2      380.81      356.09     10.33 o 
  -3   2   2       30.42       33.14      4.20 o 
  -2   2   2      189.91      160.98      8.81 o 
  -1   2   2      825.04      919.81     21.04 o 
   0   2   2       17.54       20.93      2.89 o 
   1   2   2     2047.00     1804.90     36.78 o 
   2   2   2      349.44      266.84      8.21 o 
   3   2   2      135.86       76.44      6.34 o 
   4   2   2      288.90      275.18     10.19 o 
   5   2   2      378.02      306.07     13.17 o 
   6   2   2      517.16      475.16     17.18 o 
   7   2   2       47.00       48.37     10.56 o 
   8   2   2      196.44      188.32     16.40 o 
   9   2   2       26.90      -14.53     13.85 o 
  10   2   2      242.90      200.61     36.25 o 
  11   2   2        0.59      -19.81     14.54 o 
 -12   3   2       48.67      101.70     37.76 o 
 -11   3   2       44.85       65.96     20.02 o 
 -10   3   2        1.67       11.82     11.43 o 
  -9   3   2       31.46       28.64     11.46 o 
  -8   3   2       76.81       87.16      9.79 o 
  -7   3   2        1.81       -6.62      6.04 o 
  -6   3   2        2.31       -5.65      6.32 o 
  -5   3   2      723.36      677.10     18.04 o 
  -4   3   2      924.81     1098.30     20.12 o 
  -3   3   2      871.41     1038.23     14.90 o 
  -2   3   2      307.40      179.70     10.69 o 
  -1   3   2     3241.33     2684.80     33.25 o 
   0   3   2    10394.91     9701.81     71.26 o 
   1   3   2    30812.48    27839.66    192.37 o 
   2   3   2    14066.73    14784.54    120.89 o 
   3   3   2      878.54     1015.77     19.16 o 
   4   3   2      823.62      940.10     18.11 o 
   5   3   2      292.93      251.68     11.62 o 
   6   3   2      262.67      273.27     17.97 o 
   7   3   2        1.40      -11.78      7.85 o 
   8   3   2      314.50      357.85     20.74 o 
   9   3   2       91.88       94.30     15.44 o 
  10   3   2        2.72       -0.18     15.92 o 
  11   3   2       10.52      -26.27     25.84 o 
 -12   4   2        1.70      -15.61     29.62 o 
 -11   4   2      128.60      126.40     24.07 o 
 -10   4   2        7.84       20.24     17.01 o 
  -9   4   2        1.63       -8.90      9.20 o 
  -8   4   2       71.18       91.49     14.49 o 
  -7   4   2       80.09       70.02      8.42 o 
  -6   4   2      285.26      277.35     10.78 o 
  -5   4   2      311.73      336.94     10.63 o 
  -4   4   2     1206.72     1166.80     18.11 o 
  -3   4   2       35.91       57.93      5.40 o 
  -2   4   2      305.44      315.16      8.66 o 
  -1   4   2       11.41       19.04      4.06 o 
   0   4   2      239.82      237.37      7.16 o 
   1   4   2     2593.59     2468.44     27.13 o 
   2   4   2       19.31       -2.86      4.50 o 
   3   4   2     1161.29     1081.86     19.34 o 
   4   4   2     4124.57     3850.17     44.40 o 
   5   4   2     3928.06     4058.78     55.41 o 
   6   4   2      303.40      262.40     15.62 o 
   7   4   2      613.42      584.59     21.39 o 
   8   4   2      150.99      168.76     16.77 o 
   9   4   2      174.91      189.94     18.71 o 
  10   4   2       48.16       52.53     25.17 o 
  11   4   2      179.05      252.36    120.75 o 
 -11   5   2        0.61       -9.01     17.22 o 
 -10   5   2      197.22      198.04     25.98 o 
  -9   5   2        0.24       -6.36      9.92 o 
  -8   5   2      441.82      400.46     18.91 o 
  -7   5   2      119.21      119.36     17.69 o 
  -6   5   2     2143.77     2112.63     29.40 o 
  -5   5   2      375.05      344.96     14.95 o 
  -4   5   2     6247.96     6556.41     61.64 o 
  -3   5   2     4876.35     4660.10     46.16 o 
  -2   5   2    13792.74    13959.51    115.34 o 
  -1   5   2       97.36       56.82      9.11 o 
   0   5   2     8312.62     7753.14     62.12 o 
   1   5   2     1493.53     1365.70     18.34 o 
   2   5   2    10981.36    10660.42     94.00 o 
   3   5   2     7693.69     7198.47     69.88 o 
   4   5   2    18507.03    18866.27    159.31 o 
   5   5   2      192.01      259.65     21.96 o 
   6   5   2      894.86      872.62     36.44 o 
   7   5   2       59.36       48.00     11.68 o 
   8   5   2      305.86      348.35     21.26 o 
   9   5   2       15.23        6.12     12.69 o 
  10   5   2      120.40      151.48     37.47 o 
  11   5   2        9.25       -5.53     18.65 o 
 -11   6   2      238.49      267.75     48.17 o 
 -10   6   2        0.07      -18.97     15.33 o 
  -9   6   2      681.40      696.88     57.19 o 
  -8   6   2       43.13       70.29     13.07 o 
  -7   6   2     1001.70     1076.31     28.25 o 
  -6   6   2      387.92      387.12     16.65 o 
  -5   6   2      538.07      513.52     13.97 o 
  -4   6   2        2.31       -3.07      6.86 o 
  -3   6   2      312.73      306.75     10.84 o 
  -2   6   2       81.81       76.33      7.39 o 
  -1   6   2      167.81      153.27      9.08 o 
   0   6   2        0.44       -6.89      4.59 o 
   1   6   2     1767.04     1729.40     22.55 o 
   2   6   2       24.28       64.19      6.86 o 
   3   6   2     5551.05     5243.26     71.18 o 
   4   6   2       42.31       47.32      9.85 o 
   5   6   2     1638.04     1619.97     29.47 o 
   6   6   2     1292.77     1216.00     34.90 o 
   7   6   2     2630.33     2663.81     48.87 o 
   8   6   2      101.62       97.55     15.49 o 
   9   6   2      490.67      484.08     33.37 o 
  10   6   2       25.31       30.57     15.25 o 
 -11   7   2        4.28      -24.66     17.65 o 
 -10   7   2      101.51       87.30     24.84 o 
  -9   7   2        1.21       -2.09     16.85 o 
  -8   7   2      426.77      403.26     27.25 o 
  -7   7   2       70.92       40.71     11.62 o 
  -6   7   2     1753.68     1747.39     35.78 o 
  -5   7   2       12.56       11.41      8.64 o 
  -4   7   2     3396.48     3459.46     40.76 o 
  -3   7   2       35.47       37.38      6.81 o 
  -2   7   2     4198.89     4146.60     45.54 o 
  -1   7   2      177.85      277.03     10.92 o 
   0   7   2     7567.27     7403.82     63.71 o 
   1   7   2       34.24        5.66      5.51 o 
   2   7   2     2523.38     2265.50     28.58 o 
   3   7   2      700.98      640.25     17.94 o 
   4   7   2     2599.72     2562.85     37.88 o 
   5   7   2      567.13      538.73     19.63 o 
   6   7   2     3004.16     2828.19     50.13 o 
   7   7   2       31.34       38.07     13.43 o 
   8   7   2       50.01       44.48     15.32 o 
   9   7   2       31.33       26.36     16.32 o 
  10   7   2        0.87       -1.06     14.64 o 
 -10   8   2        1.70      -23.47     16.79 o 
  -9   8   2      196.84      177.99     50.43 o 
  -8   8   2        2.11        2.72     15.50 o 
  -7   8   2      222.38      271.41     26.12 o 
  -6   8   2       47.02       43.99     11.78 o 
  -5   8   2      179.84      130.84     14.21 o 
  -4   8   2        5.54        4.35     10.31 o 
  -3   8   2       84.11       93.06      9.34 o 
  -2   8   2       32.16       32.92      7.55 o 
  -1   8   2       73.30       83.27     10.63 o 
   0   8   2        0.08       -7.38      4.92 o 
   1   8   2       45.05       29.06      6.93 o 
   2   8   2      131.34      182.08     10.78 o 
   3   8   2      337.55      392.27     15.64 o 
   4   8   2      114.22      120.41     12.55 o 
   5   8   2     1488.86     1481.64     44.40 o 
   6   8   2      125.71      110.43     19.05 o 
   7   8   2       31.24       19.91     13.56 o 
   8   8   2      303.64      299.81     25.67 o 
   9   8   2      289.36      253.52     23.85 o 
  -9   9   2       13.69        8.26     18.84 o 
  -8   9   2       23.55        5.69     23.54 o 
  -7   9   2       22.92       23.10     16.30 o 
  -6   9   2       77.03       61.49     17.99 o 
  -5   9   2       24.45       24.20     10.65 o 
  -4   9   2       75.39       70.43     12.03 o 
  -3   9   2      377.75      332.86     17.49 o 
  -2   9   2      105.65      139.29     17.72 o 
  -1   9   2     1088.07     1098.12     26.81 o 
   0   9   2      107.52      171.31     11.20 o 
   1   9   2      966.10      966.51     19.72 o 
   2   9   2      254.67      298.73     13.63 o 
   3   9   2      225.02      210.42     15.14 o 
   4   9   2       71.91      102.23     12.78 o 
   5   9   2      921.47      945.83     25.89 o 
   6   9   2      161.68      209.95     20.24 o 
   7   9   2      153.51      193.73     32.30 o 
   8   9   2       55.99       55.46     15.36 o 
   9   9   2        5.37       -9.97     17.70 o 
  -9  10   2        1.13      -16.79     15.46 o 
  -8  10   2       36.95       37.49     22.32 o 
  -7  10   2        0.23      -11.37     16.67 o 
  -6  10   2       11.43       10.67     16.89 o 
  -5  10   2        3.82      -15.52     15.54 o 
  -4  10   2       82.91       62.05     13.79 o 
  -3  10   2      130.18      165.40     18.77 o 
  -2  10   2        2.91       -5.08     10.80 o 
  -1  10   2        4.39       -4.92      8.41 o 
   0  10   2       82.98       84.61     10.05 o 
   1  10   2       30.88       34.36      9.09 o 
   2  10   2       21.05        4.82     10.11 o 
   3  10   2      106.08      132.63     14.44 o 
   4  10   2     1209.78     1198.16     29.78 o 
   5  10   2        0.05       -0.25     13.03 o 
   6  10   2      370.83      433.50     25.65 o 
   7  10   2        5.80      -13.11     12.77 o 
   8  10   2       50.43       43.54     23.08 o 
  -8  11   2        0.57      -19.88     17.47 o 
  -7  11   2      164.78      138.10     25.73 o 
  -6  11   2        7.61       13.20     19.47 o 
  -5  11   2      575.26      614.88     33.91 o 
  -4  11   2        1.63       -8.49     15.67 o 
  -3  11   2      995.58      952.97     31.35 o 
  -2  11   2       31.91       55.51     14.13 o 
  -1  11   2     1480.04     1368.41     34.61 o 
   0  11   2       11.50       20.86      9.37 o 
   1  11   2     1367.52     1310.66     25.89 o 
   2  11   2        9.97       -2.15     10.78 o 
   3  11   2      921.01      823.16     27.34 o 
   4  11   2        5.24        3.93     11.84 o 
   5  11   2      406.42      386.59     27.26 o 
   6  11   2       56.28       69.95     19.71 o 
   7  11   2      250.51      269.16     30.61 o 
  -7  12   2        5.71       -8.42     18.36 o 
  -6  12   2      118.00      102.52     25.31 o 
  -5  12   2       24.08       18.68     18.91 o 
  -4  12   2        9.42      -16.74     15.85 o 
  -3  12   2        1.09       -9.95     16.73 o 
  -2  12   2        5.76       -9.88     12.37 o 
  -1  12   2       20.84       11.59     13.37 o 
   0  12   2       45.60       60.18     13.53 o 
   1  12   2      145.31      164.25     16.99 o 
   2  12   2      443.55      428.97     20.68 o 
   3  12   2       33.63        6.19     14.46 o 
   4  12   2      189.60      196.16     21.32 o 
   5  12   2       37.50       54.31     17.04 o 
   6  12   2      149.07      120.62     26.10 o 
  -5  13   2      208.51      176.73     28.03 o 
  -4  13   2        2.61      -22.04     16.81 o 
  -3  13   2      250.30      226.67     32.85 o 
  -2  13   2        0.85      -24.29     16.20 o 
  -1  13   2      321.60      409.17     32.36 o 
   0  13   2       22.62       12.66     14.88 o 
   1  13   2      327.39      375.64     25.66 o 
   2  13   2       14.91        1.13     11.82 o 
   3  13   2      341.94      394.29     27.01 o 
   4  13   2       12.61       -1.33     14.38 o 
   5  13   2      117.68      111.83     25.16 o 
  -3  14   2       17.98        8.92     19.84 o 
  -2  14   2       70.20      106.45     25.01 o 
  -1  14   2       55.45       95.32     23.08 o 
   0  14   2      101.19      102.32     21.37 o 
   1  14   2       12.03        0.24     13.97 o 
   2  14   2       18.48       10.26     15.56 o 
 -11   0   3      362.50      416.70     39.19 o 
  -9   0   3      915.89      908.93     44.72 o 
  -7   0   3     2286.42     2184.38     63.02 o 
  -5   0   3     1859.71     1902.85     49.00 o 
  -3   0   3     1724.72     1974.43     41.28 o 
  -1   0   3       94.62       90.42      5.00 o 
   1   0   3     2494.88     2284.52     32.54 o 
   3   0   3     1756.61     1877.51     25.18 o 
   5   0   3      197.60      238.51     27.23 o 
   7   0   3      147.91      106.90     24.17 o 
   9   0   3       44.65       36.84     21.48 o 
  11   0   3       56.34       63.94     29.45 o 
 -12   1   3       22.74       30.63     33.73 o 
 -11   1   3       29.83       17.09     13.63 o 
 -10   1   3        7.62       -9.15     17.20 o 
  -9   1   3        0.12        3.52     15.52 o 
  -8   1   3       78.86       61.99     12.72 o 
  -7   1   3      425.28      478.81     43.30 o 
  -6   1   3      130.02      120.60     18.50 o 
  -5   1   3      321.83      229.40     12.20 o 
  -4   1   3       22.89       74.16     15.54 o 
  -3   1   3       95.08      116.03      5.53 o 
  -2   1   3     1191.93     1579.68     24.65 o 
  -1   1   3     4728.71     4498.19    123.48 o 
   0   1   3      733.14      438.34      7.42 o 
   1   1   3      121.02       73.80      4.95 o 
   2   1   3      457.42      572.76      9.24 o 
   3   1   3     1960.89     1918.68     17.91 o 
   4   1   3     3841.23     4149.69     33.55 o 
   5   1   3      807.41      783.21     17.33 o 
   6   1   3     1529.49     1481.81     23.04 o 
   7   1   3      339.22      318.29     16.13 o 
   8   1   3      630.03      569.71     28.92 o 
   9   1   3       65.30       51.37     17.71 o 
  10   1   3      210.98      217.66     27.11 o 
  11   1   3       58.60       59.43     20.19 o 
 -12   2   3      147.87      181.42     42.21 o 
 -11   2   3      288.74      325.72     98.26 o 
 -10   2   3      186.18      214.61     18.36 o 
  -9   2   3      361.61      323.81     16.72 o 
  -8   2   3      232.30      262.66     15.64 o 
  -7   2   3      286.17      251.08     20.12 o 
  -6   2   3        2.18       -7.02      4.92 o 
  -5   2   3      144.95      162.09     11.10 o 
  -4   2   3      108.19       67.03      5.95 o 
  -3   2   3      359.19      218.18      9.08 o 
  -2   2   3     2928.00     3095.27     61.97 o 
  -1   2   3      236.30      141.54      5.06 o 
   0   2   3     1889.04     2016.48     20.66 o 
   1   2   3     1290.21     1310.97     20.04 o 
   2   2   3      102.85       87.56      6.91 o 
   3   2   3       11.77       27.24      3.96 o 
   4   2   3      236.19      213.90      6.71 o 
   5   2   3       35.05       31.08      5.13 o 
   6   2   3       49.50       37.58     16.91 o 
   7   2   3        6.99        2.79      8.35 o 
   8   2   3       30.06       18.62     15.20 o 
   9   2   3       36.40        5.91     17.08 o 
  10   2   3       52.09       47.04     19.51 o 
  11   2   3       10.21      -10.96     16.41 o 
 -12   3   3        0.07        1.85     18.82 o 
 -11   3   3       45.78       64.17     20.32 o 
 -10   3   3       11.03        2.60     14.53 o 
  -9   3   3        0.56      -12.56      8.37 o 
  -8   3   3        5.24       -2.12      6.63 o 
  -7   3   3        1.77       -8.02      5.62 o 
  -6   3   3       47.50       57.37      7.78 o 
  -5   3   3      536.72      575.33     14.43 o 
  -4   3   3     1038.34     1052.26     17.93 o 
  -3   3   3     2806.13     2954.05     52.32 o 
  -2   3   3      970.14      799.33     13.08 o 
  -1   3   3     3161.75     3212.75     34.03 o 
   0   3   3       16.23       45.45      4.40 o 
   1   3   3     2397.84     2651.34     21.72 o 
   2   3   3     1643.65     1722.85     23.03 o 
   3   3   3     3462.50     3768.36     41.08 o 
   4   3   3     1443.59     1435.43     26.22 o 
   5   3   3     2045.89     1968.30     29.84 o 
   6   3   3      985.61      939.50     20.91 o 
   7   3   3     1585.40     1549.66     33.43 o 
   8   3   3      383.06      377.32     19.36 o 
   9   3   3      787.92      792.99     54.37 o 
  10   3   3       85.84      112.21     22.67 o 
  11   3   3       63.46       35.27     20.55 o 
 -12   4   3      309.06      353.04     33.97 o 
 -11   4   3      129.74      118.47     50.26 o 
 -10   4   3      612.97      613.97     38.60 o 
  -9   4   3      341.37      346.01     28.19 o 
  -8   4   3     1379.98     1473.29     32.41 o 
  -7   4   3      238.57      224.76     11.26 o 
  -6   4   3     1467.75     1450.03     23.00 o 
  -5   4   3       64.77       63.24      8.93 o 
  -4   4   3     5537.40     5386.52     51.60 o 
  -3   4   3        1.38       -0.77      3.59 o 
  -2   4   3     6772.95     6788.64     60.27 o 
  -1   4   3        6.46        5.82      3.73 o 
   0   4   3     1995.23     2050.96     21.68 o 
   1   4   3        5.39        1.66      3.46 o 
   2   4   3     1158.14     1000.42     17.85 o 
   3   4   3      277.64      265.12     10.81 o 
   4   4   3       86.84      128.97     10.30 o 
   5   4   3       14.04       -1.25      6.46 o 
   6   4   3       36.90       23.76      8.50 o 
   7   4   3        5.33        0.77      9.89 o 
   8   4   3      324.40      333.12     26.64 o 
   9   4   3       15.59       21.57     17.67 o 
  10   4   3      112.00      123.32     23.98 o 
  11   4   3        6.81      -29.28     20.64 o 
 -11   5   3        9.27       -2.44     17.79 o 
 -10   5   3       10.99       -0.71     16.17 o 
  -9   5   3       67.90       61.14     17.93 o 
  -8   5   3       29.69       28.77     10.67 o 
  -7   5   3        1.79       -1.56      9.70 o 
  -6   5   3       31.07       38.11      7.07 o 
  -5   5   3       90.52      106.26      8.22 o 
  -4   5   3       27.64       26.68      5.59 o 
  -3   5   3     3746.23     3887.12     40.44 o 
  -2   5   3      189.01      154.54      8.36 o 
  -1   5   3     5318.60     5351.46     51.29 o 
   0   5   3      411.46      404.26     10.06 o 
   1   5   3     4916.24     5389.80     46.97 o 
   2   5   3      392.78      383.20     10.28 o 
   3   5   3     1513.05     1623.37     26.06 o 
   4   5   3        1.89       -4.22      7.28 o 
   5   5   3     3734.33     3652.20     46.70 o 
   6   5   3      509.11      491.38     17.78 o 
   7   5   3     1658.41     1638.67     37.36 o 
   8   5   3        5.21        1.63     11.65 o 
   9   5   3      445.36      434.84     48.20 o 
  10   5   3        1.09       -7.21     15.76 o 
 -11   6   3        1.52      -11.41     17.87 o 
 -10   6   3      614.35      557.27     32.18 o 
  -9   6   3      121.90      131.05     22.54 o 
  -8   6   3      281.07      310.62     25.57 o 
  -7   6   3      311.59      319.53     28.58 o 
  -6   6   3      434.07      406.69     16.74 o 
  -5   6   3     1205.08     1179.86     20.93 o 
  -4   6   3      638.18      598.50     18.30 o 
  -3   6   3        2.18       20.63      5.88 o 
  -2   6   3     5690.11     5894.71     57.55 o 
  -1   6   3      783.64      665.75     15.01 o 
   0   6   3      996.80     1133.59     17.60 o 
   1   6   3      646.39      541.10     21.06 o 
   2   6   3       15.26        4.22      5.34 o 
   3   6   3      399.08      462.97     15.20 o 
   4   6   3      374.74      326.57     14.21 o 
   5   6   3        0.34       -7.75      7.70 o 
   6   6   3      277.51      305.12     17.39 o 
   7   6   3        4.72        6.21     11.92 o 
   8   6   3      111.46      112.33     17.35 o 
   9   6   3       13.68      -19.22     12.81 o 
  10   6   3       25.84        8.88     18.12 o 
 -11   7   3        7.78      -10.98     16.62 o 
 -10   7   3       36.91       54.17     21.47 o 
  -9   7   3       57.64       52.94     20.11 o 
  -8   7   3      101.23      102.55     19.78 o 
  -7   7   3       14.86       18.18     14.88 o 
  -6   7   3       38.80       27.08      9.67 o 
  -5   7   3      201.03      195.85     13.53 o 
  -4   7   3        7.35       -5.38      6.40 o 
  -3   7   3       41.09       35.20      8.64 o 
  -2   7   3       85.05       55.14      7.73 o 
  -1   7   3     2562.42     2720.35     34.66 o 
   0   7   3      120.39      128.80      9.02 o 
   1   7   3     1320.20     1398.79     21.38 o 
   2   7   3        7.75        0.91      5.39 o 
   3   7   3      154.35      162.82     13.66 o 
   4   7   3       74.35       56.41      9.88 o 
   5   7   3      570.65      531.68     21.45 o 
   6   7   3      246.18      285.54     18.59 o 
   7   7   3      978.90      921.73     43.72 o 
   8   7   3       19.94       11.68     13.25 o 
   9   7   3       71.10       40.11     15.45 o 
  10   7   3       50.07       57.88     18.45 o 
 -10   8   3       19.41       -8.43     17.06 o 
  -9   8   3      305.98      344.75     32.30 o 
  -8   8   3      121.65       43.72     18.31 o 
  -7   8   3       45.69       31.66     16.71 o 
  -6   8   3       66.06       56.85     16.93 o 
  -5   8   3      250.51      260.69     20.87 o 
  -4   8   3        1.45       -8.77      6.30 o 
  -3   8   3       94.84      108.81      9.92 o 
  -2   8   3      377.47      311.04     12.97 o 
  -1   8   3     1024.68     1051.26     21.45 o 
   0   8   3      635.16      704.37     15.75 o 
   1   8   3        6.74        0.15      5.90 o 
   2   8   3        1.45        0.19      6.21 o 
   3   8   3        0.26      -10.34      6.89 o 
   4   8   3      338.14      310.33     16.45 o 
   5   8   3      294.19      298.86     26.40 o 
   6   8   3      227.67      269.09     18.34 o 
   7   8   3       61.50       58.30     15.25 o 
   8   8   3        1.41       -1.79     13.20 o 
   9   8   3       37.49       33.50     19.96 o 
 -10   9   3        0.86       10.18     18.90 o 
  -9   9   3        0.02       -4.81     16.94 o 
  -8   9   3        0.04       -6.73     16.49 o 
  -7   9   3       93.41      102.28     21.42 o 
  -6   9   3       33.10       23.05     16.04 o 
  -5   9   3       14.79       -1.91     12.46 o 
  -4   9   3       79.81       77.24     12.39 o 
  -3   9   3       98.03       96.23     10.68 o 
  -2   9   3      990.70     1014.83     22.25 o 
  -1   9   3       72.83      153.61     13.67 o 
   0   9   3     1984.65     2009.11     28.76 o 
   1   9   3       35.00       38.06      9.86 o 
   2   9   3     1503.55     1523.85     30.46 o 
   3   9   3        1.19      -11.97      7.98 o 
   4   9   3     1031.18     1005.50     25.78 o 
   5   9   3       27.29       16.63     12.15 o 
   6   9   3     1331.35     1313.29     36.25 o 
   7   9   3        6.61       -6.99     16.29 o 
   8   9   3      523.89      521.20     27.06 o 
   9   9   3       77.95       73.60     18.25 o 
  -9  10   3      324.86      389.70     35.75 o 
  -8  10   3        1.60      -23.34     15.66 o 
  -7  10   3      941.32      994.58     41.17 o 
  -6  10   3      305.43      277.10     27.61 o 
  -5  10   3      918.92      965.95     42.17 o 
  -4  10   3       12.22       19.86     21.82 o 
  -3  10   3     1712.97     1776.39     44.74 o 
  -2  10   3      114.43      144.28     12.81 o 
  -1  10   3      911.20      927.52     22.66 o 
   0  10   3       46.17       62.42     10.69 o 
   1  10   3     1427.36     1444.27     25.93 o 
   2  10   3      260.26      292.01     22.87 o 
   3  10   3        0.45       -6.37     10.04 o 
   4  10   3        0.43       -2.85     12.64 o 
   5  10   3      136.47      183.79     23.50 o 
   6  10   3       36.46       57.18     19.70 o 
   7  10   3        0.31       -5.31     14.03 o 
   8  10   3       54.94       30.36     20.55 o 
  -8  11   3        5.40      -30.84     20.56 o 
  -7  11   3       12.03        2.86     18.34 o 
  -6  11   3        0.24        5.32     17.98 o 
  -5  11   3       17.45       22.90     19.27 o 
  -4  11   3      197.39      243.45     26.79 o 
  -3  11   3      248.69      298.73     43.42 o 
  -2  11   3     1176.62     1169.47     32.23 o 
  -1  11   3       20.82       22.29     10.66 o 
   0  11   3     1479.94     1572.57     28.12 o 
   1  11   3      269.45      337.17     16.99 o 
   2  11   3     1074.84     1126.77     28.64 o 
   3  11   3      263.48      332.10     25.83 o 
   4  11   3     1913.62     2052.23     40.26 o 
   5  11   3       21.09       45.00     16.45 o 
   6  11   3      745.98      785.68     31.44 o 
   7  11   3        3.30      -13.91     16.16 o 
  -7  12   3      128.98       94.99     26.64 o 
  -6  12   3       59.99       45.95     21.83 o 
  -5  12   3      417.55      469.17     33.42 o 
  -4  12   3      411.53      458.35     44.39 o 
  -3  12   3      104.27       85.40     22.07 o 
  -2  12   3      123.69      127.11     25.34 o 
  -1  12   3      224.44      220.13     20.51 o 
   0  12   3      149.56      204.64     22.88 o 
   1  12   3      124.92      108.55     15.27 o 
   2  12   3       39.47       41.50     13.35 o 
   3  12   3       29.96       16.73     12.58 o 
   4  12   3       25.40       19.77     13.22 o 
   5  12   3       98.83      127.96     20.53 o 
   6  12   3        3.56       -3.95     16.00 o 
  -5  13   3       20.45        5.76     19.60 o 
  -4  13   3       71.57       50.39     48.58 o 
  -3  13   3       11.73      -13.56     16.34 o 
  -2  13   3       32.97        3.77     17.41 o 
  -1  13   3       47.34       33.79     18.99 o 
   0  13   3        0.88      -11.67     27.61 o 
   1  13   3      115.56      163.22     16.65 o 
   2  13   3      246.38      216.76     22.75 o 
   3  13   3       42.48       51.51     14.76 o 
   4  13   3       38.25        6.30     15.36 o 
  -3  14   3        0.60      -25.21     16.81 o 
  -2  14   3       12.38      -26.12     17.41 o 
  -1  14   3        0.35      -12.55     17.20 o 
   0  14   3       67.67       35.91     26.94 o 
   1  14   3        3.42      -10.07     24.08 o 
   2  14   3       11.25       -0.05     12.58 o 
  -8   0   4     2062.07     2065.73     63.19 o 
  -4   0   4     4775.26     5127.87     67.43 o 
  -2   0   4    43581.67    43673.21    599.29 o 
   0   0   4    51861.03    54235.33   1090.89 o 
   2   0   4    17217.71    17289.15    194.46 o 
   4   0   4     4647.31     4482.26     51.27 o 
   6   0   4     1955.27     1979.43     39.22 o 
   8   0   4      141.78      129.06     29.12 o 
  10   0   4        1.54       11.83     22.82 o 
 -11   1   4      584.51      688.58     49.76 o 
 -10   1   4        1.64      -13.56      9.69 o 
  -9   1   4     1165.92     1197.25     36.15 o 
  -8   1   4       43.91       23.34     11.96 o 
  -7   1   4      934.85      921.40     21.84 o 
  -6   1   4      152.42      139.03     12.26 o 
  -5   1   4      726.64      656.15     14.96 o 
  -4   1   4       53.39       64.56      7.59 o 
  -3   1   4      138.11      120.39      5.41 o 
  -2   1   4       38.28       43.57      4.95 o 
  -1   1   4      704.98      571.19      8.98 o 
   0   1   4      146.06      112.51      5.33 o 
   1   1   4     5290.11     5384.22     47.57 o 
   2   1   4     2170.54     1896.37     19.90 o 
   3   1   4     7094.06     7034.66     56.49 o 
   4   1   4      682.03      632.18     10.30 o 
   5   1   4     6078.44     6036.89     47.32 o 
   6   1   4      369.96      431.66     50.81 o 
   7   1   4     2757.05     2850.11     62.21 o 
   8   1   4       55.21       77.43     17.74 o 
   9   1   4     1574.39     1551.62     49.43 o 
  10   1   4       30.20       29.26     18.34 o 
  11   1   4      461.26      501.30     44.51 o 
 -12   2   4      123.61      169.05     25.67 o 
 -11   2   4       48.66      100.57     24.29 o 
 -10   2   4      221.95      233.17     21.41 o 
  -9   2   4       61.75       64.24     11.55 o 
  -8   2   4      842.47      828.57     21.74 o 
  -7   2   4      168.55      172.50     14.39 o 
  -6   2   4     1458.88     1410.37     25.03 o 
  -5   2   4      275.48      219.58      9.25 o 
  -4   2   4     5319.45     5576.51     58.38 o 
  -3   2   4     5040.48     4472.07     46.92 o 
  -2   2   4     6801.73     7043.61    235.33 o 
  -1   2   4     3791.73     3171.92     39.40 o 
   0   2   4     8399.49     9095.96     74.45 o 
   1   2   4     3072.70     2751.97     45.58 o 
   2   2   4     1559.12     1720.93     18.89 o 
   3   2   4      936.26      778.40     12.75 o 
   4   2   4      884.93      844.91     14.54 o 
   5   2   4       17.08       29.16      8.41 o 
   6   2   4      377.26      359.62     13.81 o 
   7   2   4       54.08       73.76     11.74 o 
   8   2   4       35.19       25.58     15.19 o 
   9   2   4       21.32        2.25     15.46 o 
  10   2   4       34.39       25.13     18.28 o 
  11   2   4       32.56       46.14     21.63 o 
 -12   3   4       81.67       66.24     22.65 o 
 -11   3   4       16.26       -1.88     16.47 o 
 -10   3   4        2.39      -12.46     13.12 o 
  -9   3   4        0.50      -13.09      8.73 o 
  -8   3   4        7.15       13.47      8.03 o 
  -7   3   4      121.41      121.30     10.76 o 
  -6   3   4        0.39       -4.30      5.12 o 
  -5   3   4        6.71        1.30      4.55 o 
  -4   3   4      127.09       91.98      6.56 o 
  -3   3   4        9.45        6.57      3.09 o 
  -2   3   4        0.51        2.26      2.76 o 
  -1   3   4      157.59      138.16      6.24 o 
   0   3   4        3.18        7.76      3.24 o 
   1   3   4       10.46        1.53      2.34 o 
   2   3   4       31.56       23.10      3.87 o 
   3   3   4      110.04       58.72      6.32 o 
   4   3   4        4.09       -4.10      5.23 o 
   5   3   4       40.49       45.81      7.89 o 
   6   3   4        1.22        1.25      7.32 o 
   7   3   4      359.95      297.42     24.97 o 
   8   3   4       30.20       25.79     14.90 o 
   9   3   4      193.75      217.16     31.42 o 
  10   3   4      151.57      132.78     28.66 o 
  11   3   4       43.86       34.11     27.10 o 
 -12   4   4        0.60      -22.78     16.98 o 
 -11   4   4      232.67      259.58     28.21 o 
 -10   4   4       15.00        2.12     15.72 o 
  -9   4   4      403.86      433.76     25.33 o 
  -8   4   4        5.15       -2.07      8.68 o 
  -7   4   4     1194.52     1154.46     21.57 o 
  -6   4   4      182.12      159.06      9.71 o 
  -5   4   4      473.04      434.96     11.72 o 
  -4   4   4      202.71      157.29      7.67 o 
  -3   4   4        8.53       24.08      6.73 o 
  -2   4   4      226.38      123.37      6.75 o 
  -1   4   4      564.58      657.86     22.09 o 
   0   4   4      477.73      334.24      8.91 o 
   1   4   4     1779.89     1804.49     17.63 o 
   2   4   4       43.04        7.05      3.93 o 
   3   4   4     3580.18     3872.40     44.14 o 
   4   4   4       14.59        1.22      6.34 o 
   5   4   4      807.40      844.50     20.17 o 
   6   4   4      129.67      125.08     11.54 o 
   7   4   4        0.88       -5.99     10.31 o 
   8   4   4      174.80      194.60     18.53 o 
   9   4   4      148.33      204.95     28.07 o 
  10   4   4        0.01       15.67     18.36 o 
 -12   5   4      148.02      212.06     29.90 o 
 -11   5   4       64.23      117.16     23.54 o 
 -10   5   4      596.19      569.88     33.90 o 
  -9   5   4       45.56       86.92     18.91 o 
  -8   5   4      716.47      728.45     31.26 o 
  -7   5   4      456.44      457.11     21.49 o 
  -6   5   4      340.56      355.60     12.26 o 
  -5   5   4        0.02        2.15      5.13 o 
  -4   5   4       44.23       49.03      6.05 o 
  -3   5   4       63.95       47.29      7.63 o 
  -2   5   4      267.60      249.87      9.25 o 
  -1   5   4        1.10       -2.39      4.46 o 
   0   5   4      275.01      252.99      9.49 o 
   1   5   4      281.27      240.17      7.67 o 
   2   5   4     4406.00     4113.72     49.19 o 
   3   5   4       35.33       22.49      7.44 o 
   4   5   4     2325.38     2305.55     34.19 o 
   5   5   4      187.21      165.97     13.27 o 
   6   5   4      828.92      875.38     22.97 o 
   7   5   4       98.77       96.76     15.21 o 
   8   5   4     1256.90     1304.52     35.09 o 
   9   5   4        2.23        9.82     21.82 o 
  10   5   4      245.43      240.92     31.94 o 
 -11   6   4       96.16       44.73     26.22 o 
 -10   6   4        2.07      -11.37     21.10 o 
  -9   6   4     1092.42     1098.67     40.42 o 
  -8   6   4       30.30       64.12     17.17 o 
  -7   6   4     2491.40     2415.57    112.23 o 
  -6   6   4      144.68      180.46     13.76 o 
  -5   6   4     4019.41     3994.51     44.94 o 
  -4   6   4       48.97       50.65      9.47 o 
  -3   6   4     3689.88     3612.97     53.07 o 
  -2   6   4       45.72       64.45      7.53 o 
  -1   6   4     4718.06     4757.37     49.07 o 
   0   6   4      447.93      441.96     11.55 o 
   1   6   4     9354.89     9280.04     75.50 o 
   2   6   4      354.89      356.53     11.10 o 
   3   6   4     2646.42     2620.11     36.72 o 
   4   6   4      408.16      335.79     14.69 o 
   5   6   4      394.44      382.00     16.15 o 
   6   6   4      186.81      171.19     14.83 o 
   7   6   4      477.18      482.07     23.10 o 
   8   6   4       42.80       32.33     14.53 o 
   9   6   4       13.08        9.25     14.64 o 
  10   6   4        5.40      -18.56     17.49 o 
 -11   7   4       23.19       -0.23     17.80 o 
 -10   7   4      396.78      401.96     34.05 o 
  -9   7   4       80.19      100.88     21.20 o 
  -8   7   4      673.84      647.44     32.36 o 
  -7   7   4       50.21       37.29     15.31 o 
  -6   7   4      818.08      828.88     32.49 o 
  -5   7   4        3.42       -4.90      8.28 o 
  -4   7   4       62.60       44.31      8.55 o 
  -3   7   4      212.41      229.55     11.15 o 
  -2   7   4       77.05       66.09      8.17 o 
  -1   7   4      758.87      782.85     21.70 o 
   0   7   4      569.86      599.24     18.73 o 
   1   7   4      183.82      135.20      9.27 o 
   2   7   4      928.14      908.26     17.43 o 
   3   7   4       36.80       35.42      8.79 o 
   4   7   4      165.35      140.62     12.56 o 
   5   7   4      896.08      865.75     23.66 o 
   6   7   4     1254.80     1184.32     29.78 o 
   7   7   4       90.97       86.22     18.56 o 
   8   7   4      521.55      457.81     23.76 o 
   9   7   4        7.21        4.60     14.12 o 
 -10   8   4       60.48       24.22     20.27 o 
  -9   8   4      237.94      219.09     28.36 o 
  -8   8   4       62.24       35.87     18.24 o 
  -7   8   4      367.67      387.16     48.12 o 
  -6   8   4        1.05       -3.04     13.39 o 
  -5   8   4      447.95      462.88     25.90 o 
  -4   8   4      215.19      244.37     15.91 o 
  -3   8   4      512.22      492.22     23.97 o 
  -2   8   4      540.41      510.45     15.70 o 
  -1   8   4      788.16      817.36     18.98 o 
   0   8   4        1.12        6.44      6.49 o 
   1   8   4     1405.07     1473.67     23.52 o 
   2   8   4        4.80       -8.73      5.82 o 
   3   8   4      194.72      168.58     13.41 o 
   4   8   4      381.06      369.96     19.33 o 
   5   8   4      181.11      199.92     16.16 o 
   6   8   4      239.54      254.23     21.12 o 
   7   8   4      132.20      139.15     18.07 o 
   8   8   4        5.70       -0.52     21.24 o 
   9   8   4        0.08       -3.83     13.91 o 
 -10   9   4        0.23       -5.61     19.43 o 
  -9   9   4       26.81       46.02     23.58 o 
  -8   9   4       86.41       92.05     22.25 o 
  -7   9   4       13.04       15.15     17.33 o 
  -6   9   4       10.93       15.32     16.10 o 
  -5   9   4      140.82      158.02     29.91 o 
  -4   9   4      128.76      117.04     19.43 o 
  -3   9   4       53.41       26.21     11.43 o 
  -2   9   4       77.79       80.27     10.44 o 
  -1   9   4       23.20        6.62      7.87 o 
   0   9   4       99.61      119.69     12.46 o 
   1   9   4      354.73      355.65     13.51 o 
   2   9   4      679.12      669.87     20.32 o 
   3   9   4      336.42      313.49     16.49 o 
   4   9   4      446.92      471.32     18.99 o 
   5   9   4      231.62      243.72     20.12 o 
   6   9   4       80.50       59.40     13.35 o 
   7   9   4       43.75       68.72     16.42 o 
   8   9   4       13.26       17.71     15.16 o 
  -9  10   4        1.53      -18.38     30.08 o 
  -8  10   4      390.49      358.62     32.91 o 
  -7  10   4       19.62       34.66     28.53 o 
  -6  10   4      230.70      248.91     27.75 o 
  -5  10   4       14.62        2.29     15.50 o 
  -4  10   4      192.99      187.61     23.08 o 
  -3  10   4        4.33      -18.15     14.06 o 
  -2  10   4      316.56      291.27     16.15 o 
  -1  10   4       63.60       85.37     11.62 o 
   0  10   4      408.08      367.00     16.63 o 
   1  10   4       70.08       89.65     11.13 o 
   2  10   4      258.67      238.10     16.93 o 
   3  10   4      112.51      105.95     14.28 o 
   4  10   4       21.83       13.57     11.58 o 
   5  10   4       13.43      -15.59     10.39 o 
   6  10   4       20.49       11.71     12.39 o 
   7  10   4       39.67       29.80     15.75 o 
  -8  11   4        9.52      -11.11     39.48 o 
  -7  11   4       84.72      131.29     26.47 o 
  -6  11   4       53.89       79.96     23.21 o 
  -5  11   4      104.89      109.47     22.96 o 
  -4  11   4       29.22       17.72     15.37 o 
  -3  11   4        0.44      -15.10     14.41 o 
  -2  11   4       37.43       37.96     17.57 o 
  -1  11   4      448.95      494.79     19.02 o 
   0  11   4      296.61      326.45     17.99 o 
   1  11   4       66.54       64.85     12.61 o 
   2  11   4      181.98      225.10     17.86 o 
   3  11   4      202.00      203.72     17.81 o 
   4  11   4       13.62        2.18     17.51 o 
   5  11   4      223.25      217.80     19.40 o 
   6  11   4       15.26        5.17     14.42 o 
   7  11   4       61.05       38.43     17.02 o 
  -7  12   4       16.37      -27.81     18.54 o 
  -6  12   4      336.57      409.14     36.52 o 
  -5  12   4        0.35      -16.30     18.59 o 
  -4  12   4      462.12      477.90     33.30 o 
  -3  12   4        0.12      -23.17     15.45 o 
  -2  12   4      353.92      375.34     30.39 o 
  -1  12   4        0.09       -6.95     15.36 o 
   0  12   4      391.93      387.47     22.40 o 
   1  12   4       42.72       46.55     12.93 o 
   2  12   4      244.52      245.02     18.99 o 
   3  12   4        6.32       10.79     13.88 o 
   4  12   4      221.75      219.79     28.33 o 
   5  12   4        0.69      -18.54     12.40 o 
  -5  13   4       30.52        3.49     20.05 o 
  -4  13   4        0.22      -21.97     17.70 o 
  -3  13   4       59.68       56.35     20.75 o 
  -2  13   4       79.31       47.12     20.96 o 
  -1  13   4       38.06       26.93     19.76 o 
   0  13   4       30.29      -22.07     22.15 o 
   1  13   4       99.68      100.38     22.72 o 
   2  13   4        4.86       -9.25     11.45 o 
   3  13   4       14.14        1.39     12.22 o 
   4  13   4       21.15       10.69     13.79 o 
  -3  14   4        4.63       -1.16     27.73 o 
  -2  14   4      113.91       91.00     23.26 o 
  -1  14   4       58.88       10.82     26.52 o 
   0  14   4        2.31      -29.33     19.55 o 
   1  14   4       18.88      -10.40     24.84 o 
  -9   0   5      698.11      725.08     40.70 o 
  -7   0   5      789.29      826.36     34.91 o 
  -5   0   5      275.80      215.64     12.02 o 
  -3   0   5     6470.62     6863.74     83.57 o 
  -1   0   5     1793.35     2350.46     52.53 o 
   1   0   5     7109.02     7313.94     89.40 o 
   3   0   5     1888.75     2016.70     37.33 o 
   5   0   5     4467.14     4594.20     55.19 o 
   7   0   5      350.52      342.19     38.18 o 
   9   0   5        9.24      -19.30     22.24 o 
  11   0   5      272.58      333.13     47.41 o 
 -11   1   5      173.49      195.64     22.50 o 
 -10   1   5      638.06      596.49     27.56 o 
  -9   1   5       94.43       91.92     33.40 o 
  -8   1   5     1394.05     1299.91     27.37 o 
  -7   1   5        9.14       11.97      9.06 o 
  -6   1   5     3787.86     3915.01     48.59 o 
  -5   1   5       56.38       50.32      6.57 o 
  -4   1   5     1339.49     1426.28     20.86 o 
  -3   1   5        0.38        6.38      2.86 o 
  -2   1   5       62.65       83.45      4.25 o 
  -1   1   5        3.67       27.92      3.51 o 
   0   1   5      318.59      320.55      7.88 o 
   1   1   5       60.13       83.98      5.73 o 
   2   1   5       40.75       47.90      9.67 o 
   3   1   5      264.12      264.84      8.56 o 
   4   1   5        0.02       -1.58      4.22 o 
   5   1   5       40.03       37.86      9.73 o 
   6   1   5       13.43       11.83     11.97 o 
   7   1   5       20.83       34.02     18.42 o 
   8   1   5      211.14      215.49     24.55 o 
   9   1   5       20.28       21.88     25.47 o 
  10   1   5      204.19      210.32     27.30 o 
  11   1   5        5.30       21.35     20.10 o 
 -12   2   5       39.79       34.15     25.51 o 
 -11   2   5      201.21      231.34     38.43 o 
 -10   2   5        6.71       -4.05     12.33 o 
  -9   2   5        2.81      -14.07     10.36 o 
  -8   2   5      280.93      288.00     22.27 o 
  -7   2   5      315.62      363.30     17.63 o 
  -6   2   5       16.10       22.76      6.21 o 
  -5   2   5     2242.87     2359.93     45.14 o 
  -4   2   5      782.20      855.83     14.98 o 
  -3   2   5     1096.77      863.58     20.29 o 
  -2   2   5      128.93      132.60      7.83 o 
  -1   2   5      620.49      821.09     12.20 o 
   0   2   5      584.18      676.56     11.56 o 
   1   2   5     1438.05     1546.58     28.08 o 
   2   2   5      325.37      288.96      7.99 o 
   3   2   5     8861.20     9290.78     72.98 o 
   4   2   5     2035.49     1931.64     23.80 o 
   5   2   5     1398.17     1433.03     20.96 o 
   6   2   5     1300.88     1304.26     25.16 o 
   7   2   5      272.37      268.23     25.00 o 
   8   2   5        1.76       -2.96     14.35 o 
   9   2   5      389.51      393.17     30.23 o 
  10   2   5       92.73      120.33     23.79 o 
 -12   3   5       77.34       64.16     21.50 o 
 -11   3   5      535.57      534.21     31.00 o 
 -10   3   5      190.44      207.26     33.56 o 
  -9   3   5      757.28      717.15     27.59 o 
  -8   3   5      401.08      392.06     20.52 o 
  -7   3   5     2592.37     2699.70     39.51 o 
  -6   3   5      108.72      120.93     12.84 o 
  -5   3   5     3294.98     3141.45     72.86 o 
  -4   3   5       10.31        6.57      3.57 o 
  -3   3   5     1529.22     1433.79     44.31 o 
  -2   3   5      937.11      785.58     23.41 o 
  -1   3   5     2407.98     2555.87     27.12 o 
   0   3   5      232.64      253.20      7.64 o 
   1   3   5      209.74      207.02      6.12 o 
   2   3   5      441.68      478.75     11.69 o 
   3   3   5      140.72      186.93      7.75 o 
   4   3   5       74.99       74.13      6.16 o 
   5   3   5       68.16       50.99      8.33 o 
   6   3   5      122.72      119.05     17.55 o 
   7   3   5        5.91       -3.40      8.06 o 
   8   3   5       50.83       32.59     16.79 o 
   9   3   5      135.83      131.24     42.88 o 
  10   3   5       77.99       31.89     20.98 o 
 -12   4   5        1.68       -8.12     19.55 o 
 -11   4   5       14.62       13.50     17.29 o 
 -10   4   5        5.04       -2.21     14.83 o 
  -9   4   5       10.80        1.94     13.26 o 
  -8   4   5      147.54      165.89     14.31 o 
  -7   4   5      152.77      202.58     31.80 o 
  -6   4   5     2571.45     2587.60     36.51 o 
  -5   4   5       11.82       16.17      5.53 o 
  -4   4   5     3257.95     3263.54     39.05 o 
  -3   4   5      488.46      452.36     10.16 o 
  -2   4   5     5726.07     5729.79     95.81 o 
  -1   4   5     1314.88     1250.57     19.27 o 
   0   4   5      743.55      746.25     11.72 o 
   1   4   5     4401.15     4548.00     35.63 o 
   2   4   5     2996.46     3042.26     26.18 o 
   3   4   5     2841.49     2858.90     36.74 o 
   4   4   5     2123.68     2070.27     37.08 o 
   5   4   5      196.76      193.83     13.10 o 
   6   4   5      323.88      339.73     16.36 o 
   7   4   5      626.36      588.98     20.10 o 
   8   4   5      445.57      442.36     28.79 o 
   9   4   5      141.74      131.11     23.67 o 
  10   4   5      124.88      135.84     24.60 o 
 -12   5   5        0.07       -2.62     19.65 o 
 -11   5   5      417.12      476.42     35.60 o 
 -10   5   5       41.61       73.17     19.69 o 
  -9   5   5     1437.54     1497.70     69.94 o 
  -8   5   5      276.06      334.45     25.95 o 
  -7   5   5     1794.01     1774.59     33.91 o 
  -6   5   5      288.86      306.08     15.83 o 
  -5   5   5     6993.64     7107.91     67.55 o 
  -4   5   5      585.16      520.42     12.20 o 
  -3   5   5     5543.76     5304.29     63.29 o 
  -2   5   5     2337.21     2161.04     27.10 o 
  -1   5   5      838.20      860.62     15.74 o 
   0   5   5        5.24       -4.12      4.44 o 
   1   5   5      391.55      385.19      8.46 o 
   2   5   5       97.26       68.46      4.77 o 
   3   5   5       10.54      -11.18      7.46 o 
   4   5   5       31.44       22.09      8.32 o 
   5   5   5      136.70      122.30     12.86 o 
   6   5   5      176.44      173.69     13.97 o 
   7   5   5      134.20      172.83     15.40 o 
   8   5   5       98.11      138.32     17.45 o 
   9   5   5       88.64      127.73     22.90 o 
  10   5   5        9.61        2.10     21.90 o 
 -11   6   5       67.66       79.99     26.31 o 
 -10   6   5       17.36       16.41     18.00 o 
  -9   6   5        1.00      -12.98     15.52 o 
  -8   6   5      371.55      365.02     25.54 o 
  -7   6   5       45.10       44.51     21.94 o 
  -6   6   5      143.52      160.54     13.80 o 
  -5   6   5        9.38       -5.60      8.39 o 
  -4   6   5     1686.35     1717.94     24.85 o 
  -3   6   5       21.66       13.13      5.62 o 
  -2   6   5      586.81      560.31     14.18 o 
  -1   6   5     2893.13     2746.74     33.49 o 
   0   6   5     1651.09     1669.65     27.66 o 
   1   6   5     1073.83     1061.26     14.89 o 
   2   6   5     2509.03     2609.91     30.25 o 
   3   6   5      208.29      203.62     12.87 o 
   4   6   5      193.90      205.20     13.50 o 
   5   6   5      623.83      524.54     18.59 o 
   6   6   5      480.59      406.20     18.15 o 
   7   6   5      134.47      120.62     16.73 o 
   8   6   5      281.52      276.19     25.35 o 
   9   6   5        0.00       -5.35     17.61 o 
 -11   7   5       94.05       85.40     22.44 o 
 -10   7   5      150.93      151.75     25.64 o 
  -9   7   5      193.28      155.49     24.11 o 
  -8   7   5       27.53       20.98     16.71 o 
  -7   7   5      526.41      467.00     27.97 o 
  -6   7   5        6.18        9.46     13.04 o 
  -5   7   5       18.64        7.98      9.91 o 
  -4   7   5      125.30       88.17     11.59 o 
  -3   7   5      417.65      389.36     13.09 o 
  -2   7   5      293.39      266.95     11.60 o 
  -1   7   5        4.82        7.73      6.38 o 
   0   7   5      450.68      439.49     13.82 o 
   1   7   5      144.95      127.92      9.16 o 
   2   7   5       17.86       16.05      6.52 o 
   3   7   5       30.65       28.76      8.70 o 
   4   7   5       72.85       49.98     10.54 o 
   5   7   5        0.05      -12.83      9.06 o 
   6   7   5       32.82       24.72     12.75 o 
   7   7   5       68.58       60.90     13.25 o 
   8   7   5       25.59       33.46     14.87 o 
   9   7   5       18.25       -7.02     31.17 o 
 -10   8   5       24.90       25.43     19.13 o 
  -9   8   5       26.10       28.01     19.14 o 
  -8   8   5      149.57      204.86     26.08 o 
  -7   8   5      157.92      193.34     23.70 o 
  -6   8   5      185.58      177.03     22.10 o 
  -5   8   5      469.35      437.01     18.95 o 
  -4   8   5       36.81       36.77     14.45 o 
  -3   8   5       64.61       65.62     11.40 o 
  -2   8   5        1.56       -9.40      6.27 o 
  -1   8   5        1.91       -9.43      6.29 o 
   0   8   5       63.08       53.47      8.84 o 
   1   8   5      339.16      330.73     12.13 o 
   2   8   5       77.43       63.58     10.25 o 
   3   8   5        2.06       -2.27      8.52 o 
   4   8   5        1.40       -8.70      8.40 o 
   5   8   5       16.24       11.35     10.29 o 
   6   8   5        5.57       -8.83     10.17 o 
   7   8   5       73.55       66.35     14.11 o 
   8   8   5       60.98       26.93     15.89 o 
 -10   9   5      169.98      215.56     30.60 o 
  -9   9   5        8.85       -3.29     17.10 o 
  -8   9   5     1287.56     1352.30     47.76 o 
  -7   9   5       26.79       45.81     18.02 o 
  -6   9   5     1104.00     1213.28     48.58 o 
  -5   9   5       57.13       78.07     18.00 o 
  -4   9   5     1223.91     1349.62     31.61 o 
  -3   9   5       15.14       -3.11      9.39 o 
  -2   9   5      404.20      387.00     24.56 o 
  -1   9   5       32.88        5.73      8.27 o 
   0   9   5      203.71      224.47     14.13 o 
   1   9   5        7.25        4.68      7.57 o 
   2   9   5       42.27       32.69      9.96 o 
   3   9   5       25.90        1.03      9.30 o 
   4   9   5        2.06      -14.40      9.60 o 
   5   9   5       14.36        5.23     10.79 o 
   6   9   5        3.85      -11.99     10.51 o 
   7   9   5        4.64        1.33     11.64 o 
   8   9   5       31.12       20.49     14.37 o 
  -9  10   5        2.44        4.13     24.21 o 
  -8  10   5        2.56        5.55     19.01 o 
  -7  10   5      104.76      182.84     76.86 o 
  -6  10   5        6.28       -8.85     15.81 o 
  -5  10   5      286.96      351.91     42.33 o 
  -4  10   5        0.38       -1.57     15.48 o 
  -3  10   5      587.16      584.41     22.44 o 
  -2  10   5      127.41      212.21     24.66 o 
  -1  10   5     1626.20     1581.90     30.01 o 
   0  10   5        0.24       10.00      8.91 o 
   1  10   5     1260.24     1314.22     40.25 o 
   2  10   5        4.85       -6.66      9.16 o 
   3  10   5     1040.94     1145.82     28.51 o 
   4  10   5       35.49       26.88     11.91 o 
   5  10   5      370.02      431.35     22.41 o 
   6  10   5       16.33       10.15     12.27 o 
   7  10   5      119.21      165.96     21.47 o 
  -8  11   5      366.43      390.12     42.08 o 
  -7  11   5       15.79       34.63     19.98 o 
  -6  11   5     1325.11     1328.98     47.62 o 
  -5  11   5      206.53      261.33     28.39 o 
  -4  11   5      659.41      597.83     32.42 o 
  -3  11   5      199.63      296.45     27.43 o 
  -2  11   5      402.92      406.67     28.37 o 
  -1  11   5      203.27      210.34     19.10 o 
   0  11   5       61.23       59.46     12.12 o 
   1  11   5        1.00      -14.60     11.39 o 
   2  11   5       31.61       32.24     11.82 o 
   3  11   5       33.91       28.70     12.50 o 
   4  11   5        1.38      -14.61     10.81 o 
   5  11   5        5.97       -7.80     12.04 o 
   6  11   5      119.86      111.92     17.43 o 
  -7  12   5       19.07       17.71     20.09 o 
  -6  12   5       17.78        9.32     19.24 o 
  -5  12   5       36.92       21.75     20.66 o 
  -4  12   5       13.19       -3.26     18.44 o 
  -3  12   5      278.01      262.15     28.11 o 
  -2  12   5       59.80       59.40     25.13 o 
  -1  12   5      204.96      227.13     20.02 o 
   0  12   5      139.67      155.31     22.88 o 
   1  12   5      235.27      202.52     25.72 o 
   2  12   5      162.78      241.46     32.25 o 
   3  12   5      205.26      222.61     23.50 o 
   4  12   5       31.58        7.55     13.96 o 
   5  12   5      145.00      150.84     20.60 o 
  -5  13   5        2.85      -20.05     20.05 o 
  -4  13   5       49.05       29.54     18.75 o 
  -3  13   5      113.92       99.74     23.78 o 
  -2  13   5        2.27      -22.36     14.91 o 
  -1  13   5        8.47       -6.21     24.25 o 
   0  13   5        0.50      -21.61     14.41 o 
   1  13   5       13.09      -16.14     15.96 o 
   2  13   5       10.34       -3.69     16.88 o 
   3  13   5       53.61       34.31     14.30 o 
  -2  14   5       44.78       19.86     20.35 o 
  -1  14   5        7.07      -20.39     23.50 o 
   0  14   5        3.21      -31.84     21.23 o 
 -12   0   6      904.16      912.87     50.68 o 
 -10   0   6     1197.96     1280.99     55.13 o 
  -8   0   6     1607.15     1661.73     39.31 o 
  -6   0   6      730.53      682.25     21.31 o 
  -4   0   6       75.38       51.55      7.50 o 
  -2   0   6      520.23      513.88     16.03 o 
   0   0   6     1615.21     1597.79     28.45 o 
   2   0   6     2788.11     2883.00     46.55 o 
   4   0   6     5116.43     5073.60     76.14 o 
   6   0   6     3951.33     4240.09     95.24 o 
   8   0   6      371.11      393.63     38.68 o 
  10   0   6      286.32      253.83     37.17 o 
 -12   1   6       17.12       25.34     22.74 o 
 -11   1   6      364.17      356.96     33.98 o 
 -10   1   6      152.37      182.37     33.52 o 
  -9   1   6     2595.61     2464.91    115.29 o 
  -8   1   6       41.46       62.24     10.40 o 
  -7   1   6     3533.88     3561.62     47.60 o 
  -6   1   6      112.21      124.49      9.54 o 
  -5   1   6    14362.66    14985.95    123.48 o 
  -4   1   6       12.69       30.18      4.55 o 
  -3   1   6    30002.23    29362.05    247.42 o 
  -2   1   6       20.90       10.03      3.44 o 
  -1   1   6    13777.26    14478.28    137.97 o 
   0   1   6     1185.27     1081.48     27.95 o 
   1   1   6     2988.75     3210.80     33.90 o 
   2   1   6      216.67      180.82     11.59 o 
   3   1   6      327.42      303.28     10.94 o 
   4   1   6      397.86      400.88     11.07 o 
   5   1   6      756.20      735.69     16.14 o 
   6   1   6       96.24      260.85    117.93 o 
   7   1   6      281.15      289.24     19.77 o 
   8   1   6       24.83       72.83     18.84 o 
   9   1   6       60.46       49.77     19.81 o 
  10   1   6       56.86       41.32     22.57 o 
 -11   2   6        0.17        7.35     13.77 o 
 -10   2   6      364.99      334.61     22.25 o 
  -9   2   6      175.72      224.77     20.58 o 
  -8   2   6      291.64      293.26     18.60 o 
  -7   2   6       75.60       89.47      9.71 o 
  -6   2   6      254.63      277.50     15.68 o 
  -5   2   6       15.51        4.61      4.45 o 
  -4   2   6        8.35        9.10      3.12 o 
  -3   2   6      323.38      278.35     22.06 o 
  -2   2   6      143.52      142.00     10.58 o 
  -1   2   6       13.47       27.21      4.27 o 
   0   2   6      506.58      494.43     10.77 o 
   1   2   6      219.63      173.08      7.92 o 
   2   2   6       27.81       29.37      5.25 o 
   3   2   6     2199.59     2093.81     24.55 o 
   4   2   6      419.84      405.74     11.15 o 
   5   2   6       69.56       69.43      8.32 o 
   6   2   6      412.16      373.50     18.89 o 
   7   2   6       37.50       56.82     12.42 o 
   8   2   6      136.66      129.32     21.74 o 
   9   2   6       70.48       64.04     20.80 o 
  10   2   6       51.87       33.16     20.43 o 
 -12   3   6       61.30       85.42     31.55 o 
 -11   3   6      293.72      468.98     49.09 o 
 -10   3   6      447.65      484.65     25.68 o 
  -9   3   6        1.63       13.70     12.30 o 
  -8   3   6      466.66      471.19     21.67 o 
  -7   3   6      925.30      874.61     27.40 o 
  -6   3   6       64.55      109.41     10.16 o 
  -5   3   6     2246.33     2472.12     32.23 o 
  -4   3   6      686.09      869.49     40.03 o 
  -3   3   6     2418.60     2614.41     43.67 o 
  -2   3   6      153.66       60.69      4.24 o 
  -1   3   6      450.18      576.52     14.91 o 
   0   3   6        2.44        8.66      4.18 o 
   1   3   6      914.48      862.34     15.01 o 
   2   3   6      292.20      265.19      9.21 o 
   3   3   6        7.16       10.15      4.45 o 
   4   3   6       47.07       69.20      6.66 o 
   5   3   6       19.28       23.40      8.18 o 
   6   3   6      302.92      340.81     16.01 o 
   7   3   6       53.82       40.44     13.16 o 
   8   3   6       40.23       22.49     21.52 o 
   9   3   6      201.63      232.85     28.27 o 
  10   3   6       10.04       -0.42     17.38 o 
 -12   4   6        5.59      -17.27     16.07 o 
 -11   4   6       83.60      104.14     31.34 o 
 -10   4   6       11.33       38.46     16.90 o 
  -9   4   6      282.86      323.97     32.22 o 
  -8   4   6       50.65       40.54     19.01 o 
  -7   4   6      184.01      209.05     17.07 o 
  -6   4   6      243.27      199.83     16.52 o 
  -5   4   6       54.88       45.77     10.26 o 
  -4   4   6       22.30       39.57     10.05 o 
  -3   4   6       79.58       60.66      9.95 o 
  -2   4   6       23.12       27.25      5.18 o 
  -1   4   6      937.56     1062.48     17.88 o 
   0   4   6      615.42      622.56     12.44 o 
   1   4   6       14.92        4.57      3.69 o 
   2   4   6      250.64      181.84      7.50 o 
   3   4   6      977.28      951.26     17.19 o 
   4   4   6      263.93      235.50     13.19 o 
   5   4   6      815.56      883.01     21.93 o 
   6   4   6      644.89      656.86     20.35 o 
   7   4   6       70.10       82.50     15.10 o 
   8   4   6       29.10       10.11     15.97 o 
   9   4   6      128.94      118.95     20.97 o 
  10   4   6        0.37      -11.11     18.59 o 
 -12   5   6      295.63      313.03     31.65 o 
 -11   5   6       22.40        9.22     17.14 o 
 -10   5   6      539.68      504.30     29.58 o 
  -9   5   6        0.86      -16.93     13.65 o 
  -8   5   6     1235.69     1217.33     32.45 o 
  -7   5   6       28.14       24.08      9.84 o 
  -6   5   6     6877.61     6850.03     80.66 o 
  -5   5   6      363.51      348.73     15.87 o 
  -4   5   6     5695.63     5546.77     66.20 o 
  -3   5   6     1259.77     1054.16     16.82 o 
  -2   5   6     5234.94     5253.91     51.88 o 
  -1   5   6     1160.95     1050.83     17.84 o 
   0   5   6     1853.49     1639.77     20.43 o 
   1   5   6      206.02      146.34      7.06 o 
   2   5   6     3360.36     3357.05     31.90 o 
   3   5   6       38.60       19.22      7.58 o 
   4   5   6     1269.93     1306.66     26.09 o 
   5   5   6      299.81      311.53     15.61 o 
   6   5   6       47.75       24.46     12.27 o 
   7   5   6       45.35       44.65     12.19 o 
   8   5   6      116.62      134.63     23.20 o 
   9   5   6        0.02       26.80     18.24 o 
 -11   6   6      331.18      436.91     35.72 o 
 -10   6   6        4.70       13.61     19.34 o 
  -9   6   6      911.04      959.40     39.10 o 
  -8   6   6       59.89       57.00     18.34 o 
  -7   6   6      440.32      462.48     19.85 o 
  -6   6   6        0.01      -11.44      8.65 o 
  -5   6   6      223.37      253.74     20.27 o 
  -4   6   6        2.22      -10.26      8.03 o 
  -3   6   6      285.38      297.41     10.86 o 
  -2   6   6      239.42      258.04     10.80 o 
  -1   6   6       92.19       81.83      8.00 o 
   0   6   6       61.95       66.40      6.44 o 
   1   6   6     1708.12     1748.34     34.43 o 
   2   6   6       65.96       39.49      8.59 o 
   3   6   6     3285.51     3240.07     43.35 o 
   4   6   6      583.41      579.93     18.80 o 
   5   6   6      414.53      396.11     17.40 o 
   6   6   6       44.60       52.31     11.85 o 
   7   6   6      653.85      642.28     23.09 o 
   8   6   6       15.54       -1.40     17.62 o 
   9   6   6      300.09      311.65     34.63 o 
 -11   7   6       51.16       50.30     21.78 o 
 -10   7   6      199.99      194.27     46.74 o 
  -9   7   6        0.60      -12.54     15.04 o 
  -8   7   6     1413.79     1466.41     92.81 o 
  -7   7   6        8.58        9.67     15.10 o 
  -6   7   6     2770.96     2883.44     47.22 o 
  -5   7   6      138.46      132.77     14.12 o 
  -4   7   6     5456.15     5732.28     85.82 o 
  -3   7   6       38.64       39.10     10.36 o 
  -2   7   6     4007.87     4049.93     53.79 o 
  -1   7   6      122.85      104.81      9.50 o 
   0   7   6     3181.63     3289.52     40.11 o 
   1   7   6       35.98       12.19      6.89 o 
   2   7   6     1883.50     1868.58     31.26 o 
   3   7   6       85.68       93.92     11.14 o 
   4   7   6      275.81      284.26     17.04 o 
   5   7   6       41.58       40.67     11.33 o 
   6   7   6      271.29      296.34     27.52 o 
   7   7   6       21.98       10.10     11.28 o 
   8   7   6        0.11      -17.97     11.98 o 
   9   7   6       10.90       17.91     19.84 o 
 -10   8   6       14.40        8.28     20.52 o 
  -9   8   6       29.63       64.72     22.66 o 
  -8   8   6        7.47        0.28     31.97 o 
  -7   8   6      136.62      138.09     38.52 o 
  -6   8   6       72.52      103.14     19.31 o 
  -5   8   6        0.11      -12.01      9.74 o 
  -4   8   6       66.55       66.34     12.34 o 
  -3   8   6      144.17      127.04     13.58 o 
  -2   8   6        4.17      -10.53     16.39 o 
  -1   8   6       27.60       21.94      8.01 o 
   0   8   6       27.67       27.24      7.89 o 
   1   8   6      564.76      578.19     20.25 o 
   2   8   6      167.33      176.79     13.89 o 
   3   8   6        2.12        2.67      7.99 o 
   4   8   6       81.33      108.91     17.66 o 
   5   8   6      420.86      382.89     18.45 o 
   6   8   6       75.42       52.21     12.89 o 
   7   8   6      111.30       77.93     14.55 o 
   8   8   6       21.64       10.62     20.68 o 
  -9   9   6       97.36       77.93     34.36 o 
  -8   9   6       68.61       29.31     44.10 o 
  -7   9   6      239.32      225.72     27.12 o 
  -6   9   6       44.75       12.42     21.23 o 
  -5   9   6      166.51      133.54     30.00 o 
  -4   9   6        1.02       -3.98     10.17 o 
  -3   9   6      268.04      234.81     20.06 o 
  -2   9   6      121.56      119.40     20.49 o 
  -1   9   6       58.91       37.05     11.07 o 
   0   9   6       71.06       67.20     10.46 o 
   1   9   6        2.87       -8.01      9.09 o 
   2   9   6        4.48      -10.56      8.39 o 
   3   9   6       10.66      -13.17      8.78 o 
   4   9   6      128.46      116.17     14.27 o 
   5   9   6       10.30      -10.12     10.10 o 
   6   9   6       10.51       -2.99     11.47 o 
   7   9   6        2.84       -9.51     12.43 o 
  -9  10   6        0.09      -11.59     31.72 o 
  -8  10   6       21.22       39.89     21.92 o 
  -7  10   6        6.08       -2.00     18.21 o 
  -6  10   6        0.42      -13.40     16.63 o 
  -5  10   6       24.99       -9.03     16.36 o 
  -4  10   6        0.47        1.01     15.42 o 
  -3  10   6       10.31        4.50     11.47 o 
  -2  10   6       14.80        8.76     12.80 o 
  -1  10   6       22.41       48.74     13.38 o 
   0  10   6      417.09      377.28     16.16 o 
   1  10   6      171.52      176.26     17.37 o 
   2  10   6        6.27       -1.70      9.72 o 
   3  10   6      147.96      161.05     16.36 o 
   4  10   6      273.00      322.54     20.47 o 
   5  10   6        0.11      -14.04     10.73 o 
   6  10   6      134.83      132.58     16.45 o 
   7  10   6        0.33      -13.75     11.84 o 
  -8  11   6       31.75       34.36     25.17 o 
  -7  11   6      497.04      459.91     32.65 o 
  -6  11   6       22.65       -1.72     18.77 o 
  -5  11   6      857.28      857.47     38.24 o 
  -4  11   6       41.43       39.85     19.25 o 
  -3  11   6      961.04     1021.96     39.74 o 
  -2  11   6       72.68      119.26     24.51 o 
  -1  11   6      726.32      742.15     34.88 o 
   0  11   6        3.36      -20.75     14.31 o 
   1  11   6      317.83      351.76     29.64 o 
   2  11   6       12.88       -4.10     14.79 o 
   3  11   6      134.55      154.91     16.82 o 
   4  11   6        7.71        6.69     12.09 o 
   5  11   6       77.89       43.47     13.99 o 
   6  11   6        0.60      -14.54     12.44 o 
  -6  12   6       57.73       50.24     21.55 o 
  -5  12   6        5.01       -6.78     19.03 o 
  -4  12   6        1.76      -17.95     16.74 o 
  -3  12   6        4.53      -13.93     15.90 o 
  -2  12   6       96.36      119.98     22.78 o 
  -1  12   6       48.65        8.06     17.40 o 
   0  12   6        0.55       -3.44     16.47 o 
   1  12   6       12.58        4.67     17.44 o 
   2  12   6      247.38      228.35     58.23 o 
   3  12   6        1.93       -7.72     11.69 o 
   4  12   6      117.55       95.85     16.44 o 
  -5  13   6      185.21      166.99     35.28 o 
  -4  13   6       43.19       34.61     28.61 o 
  -3  13   6      195.95      179.11     27.08 o 
  -2  13   6        2.04      -24.02     16.01 o 
  -1  13   6      272.36      342.94     46.07 o 
   0  13   6       15.69      -12.59     15.64 o 
   1  13   6       86.66       59.44     20.06 o 
   2  13   6        0.60      -14.26     16.75 o 
   3  13   6       44.22       24.76     16.40 o 
 -11   0   7      579.83      507.16     39.02 o 
  -9   0   7     3336.66     3391.52     92.64 o 
  -7   0   7     3001.29     2871.11     51.18 o 
  -5   0   7     3152.92     3142.66     49.19 o 
  -3   0   7     6586.91     7295.07    101.78 o 
  -1   0   7      784.88      811.37     26.10 o 
   1   0   7      510.39      500.18     17.30 o 
   3   0   7      302.05      279.30     21.98 o 
   5   0   7       63.95       65.07     11.91 o 
   7   0   7        4.97      -19.55     17.62 o 
   9   0   7       78.65       57.14     27.77 o 
 -12   1   7       32.76       33.29     20.26 o 
 -11   1   7      441.61      477.29     27.77 o 
 -10   1   7       84.56       94.16     32.39 o 
  -9   1   7      751.11      797.24     42.96 o 
  -8   1   7     1757.54     1782.11     34.61 o 
  -6   1   7      293.82      295.72     10.58 o 
  -5   1   7     1697.84     1714.80     22.94 o 
  -4   1   7     5098.02     5279.95     51.60 o 
  -3   1   7     3426.22     3789.27     58.83 o 
  -2   1   7    17708.53    19480.78    177.96 o 
  -1   1   7     1486.82     1441.77     20.95 o 
   0   1   7    11747.30    12902.34    140.89 o 
   1   1   7     1226.93     1265.95     24.26 o 
   2   1   7     1195.73     1169.57     19.63 o 
   3   1   7      939.05      948.09     22.50 o 
   4   1   7       35.20       25.98      7.04 o 
   5   1   7      589.86      593.41     17.37 o 
   6   1   7      510.93      526.24     21.62 o 
   7   1   7      330.16      336.46     20.95 o 
   8   1   7       11.56        8.54     15.84 o 
   9   1   7       69.15       63.73     20.25 o 
  10   1   7        1.19      -10.94     17.28 o 
 -11   2   7      445.13      409.65     36.33 o 
 -10   2   7      509.90      522.92     26.04 o 
  -9   2   7     1300.96     1377.91     42.46 o 
  -8   2   7     1139.14     1128.15     32.70 o 
  -7   2   7     2666.84     2624.09     49.75 o 
  -6   2   7      124.04      163.24     14.42 o 
  -5   2   7      695.17      731.13     13.44 o 
  -4   2   7      228.30      228.24     11.73 o 
  -3   2   7      163.38      208.64     15.30 o 
  -2   2   7     1950.03     2016.49     24.22 o 
  -1   2   7     1370.50     1568.65     23.19 o 
   0   2   7        7.29        4.43      4.49 o 
   1   2   7       10.12        7.70      4.98 o 
   2   2   7        7.94       -1.80      4.90 o 
   3   2   7      305.91      288.59     13.21 o 
   4   2   7      165.01      165.24     10.76 o 
   5   2   7      107.02      110.50     10.31 o 
   6   2   7        2.91        4.50     10.00 o 
   7   2   7        3.20       -0.54     10.12 o 
   8   2   7       96.78      118.41     23.96 o 
   9   2   7       10.94       24.07     17.75 o 
  10   2   7       17.18        5.59     18.26 o 
 -12   3   7       33.99       48.50     26.77 o 
 -11   3   7       23.17       34.15     24.59 o 
 -10   3   7       91.00      101.12     17.15 o 
  -9   3   7       23.47       13.54     12.78 o 
  -8   3   7      310.91      287.12     20.87 o 
  -7   3   7      405.95      371.46     22.36 o 
  -6   3   7     2879.87     2930.57    111.48 o 
  -5   3   7     1991.70     2152.14     51.31 o 
  -4   3   7      615.74      675.33     17.93 o 
  -3   3   7     3109.43     2969.74     49.65 o 
  -2   3   7       61.38       97.72     13.84 o 
  -1   3   7    12179.37    12159.68    101.10 o 
   0   3   7      271.30      322.05      9.91 o 
   1   3   7      108.49       93.39      7.33 o 
   2   3   7     1043.58     1109.74     20.37 o 
   3   3   7     1240.91     1178.38     20.83 o 
   4   3   7      634.76      628.30     17.26 o 
   5   3   7      920.16      896.41     24.11 o 
   6   3   7      126.70      109.63     15.02 o 
   7   3   7      247.29      248.43     20.36 o 
   8   3   7      197.21      181.97     19.16 o 
   9   3   7       79.20       89.50     22.72 o 
  10   3   7       37.54       11.21     19.23 o 
 -12   4   7      182.85      156.24     37.00 o 
 -11   4   7      398.40      400.72     32.35 o 
 -10   4   7      646.17      671.46     45.31 o 
  -9   4   7      513.42      512.57     38.35 o 
  -8   4   7     1798.85     1923.05    106.65 o 
  -7   4   7      462.96      428.86     24.80 o 
  -6   4   7     3419.00     3427.62     61.97 o 
  -5   4   7     1699.05     1541.39     39.14 o 
  -4   4   7     4787.57     4854.36     91.21 o 
  -3   4   7      225.34      221.58     21.77 o 
  -2   4   7     2523.14     2318.09     27.08 o 
  -1   4   7      110.68      107.12      7.43 o 
   0   4   7     1357.98     1313.88     19.94 o 
   1   4   7      713.16      678.32     12.13 o 
   2   4   7      171.92      172.77      9.67 o 
   3   4   7        0.05       -9.23      6.16 o 
   4   4   7       35.95       29.29      8.61 o 
   5   4   7       35.03       21.81      9.05 o 
   6   4   7      439.18      451.19     17.78 o 
   7   4   7        4.14      -15.64     10.43 o 
   8   4   7        8.15       -1.96     12.48 o 
   9   4   7        0.34       -8.70     14.23 o 
 -11   5   7       35.55       33.40     20.01 o 
 -10   5   7      165.40      183.18     25.42 o 
  -9   5   7       42.78       53.97     31.26 o 
  -8   5   7      101.60      119.31     13.71 o 
  -7   5   7      208.61      214.51     18.93 o 
  -6   5   7        8.12       20.71     11.83 o 
  -5   5   7     4012.04     4270.14    121.29 o 
  -4   5   7     1359.98     1207.29     31.31 o 
  -3   5   7     8413.96     8661.40    132.45 o 
  -2   5   7      183.88      128.28      8.83 o 
  -1   5   7     4889.31     4753.65     43.07 o 
   0   5   7      829.90      792.94     14.78 o 
   1   5   7     5348.49     5485.32     54.36 o 
   2   5   7      915.55      893.86     23.29 o 
   3   5   7     1937.51     1944.89     43.58 o 
   4   5   7       28.41       26.35      8.90 o 
   5   5   7      271.12      288.26     21.81 o 
   6   5   7      144.77      150.20     16.23 o 
   7   5   7      405.56      407.96     24.86 o 
   8   5   7        8.18        7.05     12.77 o 
   9   5   7       84.08       58.56     19.61 o 
 -11   6   7       40.48       71.70     29.83 o 
 -10   6   7      448.77      516.16     57.98 o 
  -9   6   7       15.34       27.04     24.63 o 
  -8   6   7      472.97      457.28     27.85 o 
  -7   6   7      534.90      555.32     21.38 o 
  -6   6   7      731.00      785.47     23.91 o 
  -5   6   7      329.37      276.72     29.39 o 
  -4   6   7     1501.61     1506.86     30.86 o 
  -3   6   7     1489.35     1371.92     28.81 o 
  -2   6   7     1023.65     1089.31     23.31 o 
  -1   6   7      314.97      309.22     10.48 o 
   0   6   7       37.91       15.08      5.54 o 
   1   6   7        0.96       -4.69      5.96 o 
   2   6   7        9.77        6.38      9.21 o 
   3   6   7       18.77       13.99      7.86 o 
   4   6   7      152.96      127.14     14.69 o 
   5   6   7        4.73      -12.59      8.40 o 
   6   6   7       95.95       77.83     13.55 o 
   7   6   7        9.77      -10.43     10.58 o 
   8   6   7      119.48       96.99     20.58 o 
   9   6   7        6.37       -1.67     19.33 o 
 -11   7   7        0.50        8.01     20.52 o 
 -10   7   7       33.33       45.85     20.23 o 
  -9   7   7       38.15       26.54     17.16 o 
  -8   7   7       52.24       46.47     18.42 o 
  -7   7   7      511.88      464.25     20.57 o 
  -6   7   7        1.93      -10.61      8.84 o 
  -5   7   7      409.02      348.51     17.28 o 
  -4   7   7      238.06      218.41     16.45 o 
  -3   7   7      468.52      463.37     18.48 o 
  -2   7   7       86.72       37.97     10.34 o 
  -1   7   7      798.12      826.51     18.53 o 
   0   7   7        5.25       -7.82      5.22 o 
   1   7   7      272.26      270.17     17.05 o 
   2   7   7       15.24       19.80      9.86 o 
   3   7   7        6.18       -8.78      8.10 o 
   4   7   7      141.05      128.92     13.60 o 
   5   7   7      310.57      286.50     18.50 o 
   6   7   7       17.59       -7.60     11.14 o 
   7   7   7       20.56       -5.75     11.06 o 
   8   7   7       17.66       11.46     14.98 o 
 -10   8   7       20.53      -24.60     16.40 o 
  -9   8   7       51.76       29.36     19.42 o 
  -8   8   7       16.10       -1.94     17.67 o 
  -7   8   7      286.56      352.72     29.72 o 
  -6   8   7       35.87       26.08     12.24 o 
  -5   8   7       10.05        9.03     10.40 o 
  -4   8   7       12.93      -15.86     10.94 o 
  -3   8   7      704.79      735.93     23.69 o 
  -2   8   7       14.74        3.13      8.65 o 
  -1   8   7       20.25       12.50      9.06 o 
   0   8   7       11.98       -3.22      7.47 o 
   1   8   7       10.07        4.25     10.91 o 
   2   8   7        0.09       -7.21      8.52 o 
   3   8   7      160.17      148.43     13.91 o 
   4   8   7        1.38      -12.34      9.02 o 
   5   8   7       21.29       15.89     11.09 o 
   6   8   7        0.11      -15.38     10.26 o 
   7   8   7       17.71        3.98     11.67 o 
   8   8   7        4.44        7.09     12.84 o 
  -9   9   7       23.41       30.61     21.53 o 
  -8   9   7       47.87       44.06     21.29 o 
  -7   9   7       52.74       28.22     17.25 o 
  -6   9   7      417.21      448.64     39.94 o 
  -5   9   7       23.70       25.94     11.72 o 
  -4   9   7      570.20      569.89     22.19 o 
  -3   9   7       20.33       14.64     11.86 o 
  -2   9   7     1846.05     1910.42     38.43 o 
  -1   9   7       11.25       42.63     18.88 o 
   0   9   7     2216.13     2383.61     76.74 o 
   1   9   7       91.41       75.76     20.74 o 
   2   9   7      682.49      687.92     30.59 o 
   3   9   7       13.07        7.91     10.46 o 
   4   9   7      596.91      650.77     23.13 o 
   5   9   7        0.43      -10.02     10.31 o 
   6   9   7      164.81      181.27     18.26 o 
   7   9   7       16.88        4.89     12.75 o 
  -9  10   7      307.04      378.84     37.08 o 
  -8  10   7        1.07       -7.34     19.55 o 
  -7  10   7      488.47      563.69     33.73 o 
  -6  10   7       28.38       34.50     20.43 o 
  -5  10   7     1396.76     1506.09     48.06 o 
  -4  10   7       35.47       70.92     14.09 o 
  -3  10   7      457.74      434.65     21.06 o 
  -2  10   7        5.44       19.06     12.41 o 
  -1  10   7      429.21      461.61     29.81 o 
   0  10   7      186.64      203.33     23.33 o 
   1  10   7       90.53      101.76     27.65 o 
   2  10   7        9.64        8.62     12.44 o 
   3  10   7      115.85      119.79     14.82 o 
   4  10   7        5.17       -5.94     10.69 o 
   5  10   7       26.13       42.17     13.20 o 
   6  10   7        4.25        6.34     13.01 o 
  -8  11   7       44.58       23.75     22.79 o 
  -7  11   7        3.94      -12.27     18.62 o 
  -6  11   7      178.57      152.10     26.21 o 
  -5  11   7        2.13       -4.13     18.51 o 
  -4  11   7      497.28      466.12     30.58 o 
  -3  11   7       59.29       61.90     18.01 o 
  -2  11   7     1336.46     1340.77     35.12 o 
  -1  11   7       42.54       55.54     19.29 o 
   0  11   7     1090.78     1057.18     40.71 o 
   1  11   7      129.73      156.28     23.55 o 
   2  11   7      906.36      932.20     79.93 o 
   3  11   7       48.34       80.47     17.07 o 
   4  11   7      460.50      504.77     23.16 o 
   5  11   7       43.22       71.37     15.77 o 
  -6  12   7       10.27       10.24     32.14 o 
  -5  12   7      154.77      133.59     25.21 o 
  -4  12   7       20.50        9.99     20.11 o 
  -3  12   7       96.58       58.61     21.38 o 
  -2  12   7      116.08      141.58     17.86 o 
  -1  12   7       85.50       62.16     20.61 o 
   0  12   7        0.83        7.18     16.67 o 
   1  12   7        2.88       -4.63     17.20 o 
   2  12   7       13.38       24.50     29.83 o 
   3  12   7       16.36       16.65     19.25 o 
   4  12   7        4.46       -6.64     13.43 o 
  -4  13   7       38.84       -0.18     20.02 o 
  -3  13   7        3.17      -14.57     17.34 o 
  -2  13   7       26.39       -8.14     24.84 o 
  -1  13   7        1.79      -11.65     17.20 o 
   0  13   7       38.84       31.10     19.12 o 
   1  13   7       14.57       22.20     18.05 o 
   2  13   7       31.94       24.73     18.80 o 
 -12   0   8        2.12       14.52     24.92 o 
 -10   0   8      612.54      584.69     40.03 o 
  -8   0   8     8576.50     8684.81    172.27 o 
  -6   0   8     8260.75     8255.82    107.68 o 
  -4   0   8    14281.37    14868.84    172.47 o 
  -2   0   8    20895.65    23104.71    487.15 o 
   0   0   8     9856.86    10169.46    123.91 o 
   2   0   8     3462.46     3648.85     58.70 o 
   4   0   8      371.77      345.04     19.39 o 
   6   0   8      164.41      155.71     18.76 o 
   8   0   8        3.38       -7.22     23.08 o 
 -12   1   8        7.74       -0.14     15.07 o 
 -11   1   8      457.13      453.47     28.11 o 
 -10   1   8      246.21      387.12     32.43 o 
  -9   1   8      391.20      397.39     24.47 o 
  -8   1   8      129.44      245.19     28.95 o 
  -7   1   8      729.93      741.94     21.14 o 
  -6   1   8       17.02        9.98      7.55 o 
  -5   1   8      102.02      100.42      8.66 o 
  -4   1   8      118.71      107.72      8.81 o 
  -3   1   8      552.23      653.05     12.37 o 
  -2   1   8      171.92      203.74      8.31 o 
  -1   1   8     2476.94     2548.77     29.29 o 
   0   1   8       76.44      135.05      8.51 o 
   1   1   8     4237.32     4137.11     50.54 o 
   2   1   8       10.36        3.62      5.51 o 
   3   1   8     3119.84     2932.75     37.58 o 
   4   1   8      304.83      288.17     13.19 o 
   5   1   8     1484.95     1506.32     27.99 o 
   6   1   8       33.27       38.83     11.19 o 
   7   1   8      859.47      864.10     28.87 o 
   8   1   8        0.36      -18.53     12.84 o 
   9   1   8      162.00      134.22     33.65 o 
 -12   2   8       78.75       99.69     30.04 o 
 -11   2   8      206.49      246.58     26.18 o 
 -10   2   8      164.35       97.56     18.34 o 
  -9   2   8      495.45      461.09     20.01 o 
  -8   2   8     1533.37     1454.91     32.20 o 
  -7   2   8       76.49       85.15     11.56 o 
  -6   2   8     4163.88     4133.31     65.53 o 
  -5   2   8     1939.89     1803.20     36.80 o 
  -4   2   8     5523.91     5739.43     94.24 o 
  -3   2   8        1.82       37.13      4.28 o 
  -2   2   8     7749.77     7827.70     79.31 o 
  -1   2   8      286.62      436.13     11.33 o 
   0   2   8     3272.95     3214.83     35.54 o 
   1   2   8       64.14       97.57      7.95 o 
   2   2   8      850.24      847.01     17.57 o 
   3   2   8       70.35       58.06      7.96 o 
   4   2   8      322.16      309.29     13.17 o 
   5   2   8        3.95       13.21     15.26 o 
   6   2   8       21.02       17.47     13.81 o 
   7   2   8       88.00      130.99     16.86 o 
   8   2   8        0.35      -17.74     12.56 o 
   9   2   8        6.83        3.25     17.20 o 
 -11   3   8       32.35       47.07     22.40 o 
 -10   3   8        0.35        7.41     14.69 o 
  -9   3   8        9.46       -7.15     12.11 o 
  -8   3   8       82.14      103.42     15.96 o 
  -7   3   8       70.77       71.80     13.32 o 
  -6   3   8       24.64       21.46      9.01 o 
  -5   3   8       24.38       24.86     13.24 o 
  -4   3   8      132.89      128.22     10.76 o 
  -3   3   8      162.36      177.98     11.17 o 
  -2   3   8      675.07      757.50     13.72 o 
  -1   3   8      397.65      420.53     11.25 o 
   0   3   8      718.38      800.62     15.56 o 
   1   3   8      163.94      178.45      9.71 o 
   2   3   8      146.99      187.20     10.58 o 
   3   3   8       14.10        1.21      6.31 o 
   4   3   8        8.50        0.69      9.17 o 
   5   3   8       14.56        2.48      9.51 o 
   6   3   8       14.27       -1.22     10.31 o 
   7   3   8        1.77        1.22     12.28 o 
   8   3   8       23.61       21.26     13.58 o 
   9   3   8       41.60       35.40     19.99 o 
 -12   4   8       57.48       79.72     30.71 o 
 -10   4   8      145.94      130.62     19.90 o 
  -9   4   8      292.60      382.84     49.93 o 
  -8   4   8      874.23      870.56     30.75 o 
  -7   4   8     3114.83     3129.19     58.14 o 
  -6   4   8      111.41      173.12     17.51 o 
  -5   4   8     1101.38     1098.78     30.52 o 
  -4   4   8        1.02       29.26      8.48 o 
  -3   4   8      430.58      428.34     15.32 o 
  -2   4   8     1187.64     1005.67     16.54 o 
  -1   4   8     3919.16     4285.03     44.23 o 
   0   4   8       83.27       68.95     10.91 o 
   1   4   8     1982.55     2103.87     28.43 o 
   2   4   8       14.64       -1.46      5.94 o 
   3   4   8      617.64      594.52     26.66 o 
   4   4   8        4.07       -3.19      8.32 o 
   5   4   8        6.07      -10.52      8.07 o 
   6   4   8        7.40       -8.52     15.97 o 
   7   4   8       17.74        4.30     12.33 o 
   8   4   8       10.70       15.38     14.25 o 
   9   4   8       18.77       26.61     19.15 o 
 -11   5   8        0.46        6.25     37.55 o 
 -10   5   8      183.93      254.50     59.70 o 
  -9   5   8       70.19       66.33     16.77 o 
  -8   5   8      605.76      598.38     26.64 o 
  -7   5   8       39.74        8.10     12.10 o 
  -6   5   8       78.50       82.37     15.61 o 
  -5   5   8       46.48       30.70     12.36 o 
  -4   5   8      342.45      319.02     19.31 o 
  -3   5   8        9.23        4.23      7.58 o 
  -2   5   8      882.93      876.45     16.37 o 
  -1   5   8       78.02       51.13      7.05 o 
   0   5   8     2256.33     2309.70     32.80 o 
   1   5   8      331.65      313.71      9.95 o 
   2   5   8     2980.17     3057.37     73.44 o 
   3   5   8      212.58      206.94     22.39 o 
   4   5   8     1293.15     1342.73     29.53 o 
   5   5   8       99.33       82.27     12.03 o 
   6   5   8      253.03      279.29     23.69 o 
   7   5   8        2.07        2.74     13.31 o 
   8   5   8      259.74      264.72     24.02 o 
   9   5   8        6.04      -15.48     16.85 o 
 -11   6   8      439.60      427.75     57.44 o 
 -10   6   8        2.73      -10.28     16.08 o 
  -9   6   8     1005.67      962.90     38.80 o 
  -8   6   8       60.68       47.28     13.21 o 
  -7   6   8     1465.20     1497.81     34.24 o 
  -6   6   8      783.03      764.54     23.91 o 
  -5   6   8     9594.51     9291.92    181.53 o 
  -4   6   8        3.46       -1.80     10.77 o 
  -3   6   8     5366.75     5243.23     66.46 o 
  -2   6   8      306.28      298.95     13.01 o 
  -1   6   8     5139.72     4872.74     55.34 o 
   0   6   8      528.82      604.41     13.57 o 
   1   6   8     6265.46     6385.91    128.38 o 
   2   6   8       19.87       21.92      9.56 o 
   3   6   8     1145.20     1078.57     46.74 o 
   4   6   8       16.06        6.37      9.38 o 
   5   6   8       91.69       65.71     12.26 o 
   6   6   8        9.53      -10.27      9.95 o 
   7   6   8        0.66      -11.63     12.56 o 
   8   6   8        6.70        9.47     14.36 o 
 -10   7   8      191.28      195.30     27.17 o 
  -9   7   8       12.77        4.83     16.99 o 
  -8   7   8      124.98      129.67     23.11 o 
  -7   7   8        7.57        8.81     12.00 o 
  -6   7   8       16.69       11.61     11.35 o 
  -5   7   8       19.50       23.35     11.06 o 
  -4   7   8        0.16      -15.30     10.28 o 
  -3   7   8       57.48       50.41     11.74 o 
  -2   7   8      527.53      501.97     19.12 o 
  -1   7   8       16.20       17.63      7.68 o 
   0   7   8     1888.41     2004.81     62.89 o 
   1   7   8       73.81       57.66     11.69 o 
   2   7   8     1439.58     1525.32     35.80 o 
   3   7   8      122.50       89.29     14.15 o 
   4   7   8      580.91      596.09     20.48 o 
   5   7   8        8.95        2.74     10.24 o 
   6   7   8      369.25      390.98     21.64 o 
   7   7   8        4.34      -15.53     11.07 o 
   8   7   8      105.37       90.46     19.69 o 
 -10   8   8       50.63       28.75     20.72 o 
  -9   8   8      270.55      264.01     30.71 o 
  -8   8   8       28.98       18.74     21.61 o 
  -7   8   8      491.51      478.62     34.15 o 
  -6   8   8        9.00       -4.09     11.37 o 
  -5   8   8      176.41      209.65     19.23 o 
  -4   8   8      352.43      368.96     20.90 o 
  -3   8   8     2059.96     2118.45     39.89 o 
  -2   8   8      102.22      114.82     13.75 o 
  -1   8   8      885.50      962.22     26.26 o 
   0   8   8       14.50       14.52     22.15 o 
   1   8   8      538.43      579.84     21.72 o 
   2   8   8       36.60        5.27     10.74 o 
   3   8   8      469.42      442.09     26.67 o 
   4   8   8        2.04      -10.06      9.42 o 
   5   8   8       85.79       97.11     14.28 o 
   6   8   8        0.05      -15.74     10.49 o 
   7   8   8       10.85      -11.13     12.12 o 
  -9   9   8        6.64       13.11     21.14 o 
  -8   9   8        1.03        4.08     17.61 o 
  -7   9   8        4.94      -13.10     15.78 o 
  -6   9   8        0.68       -4.04     18.38 o 
  -5   9   8       88.50      106.90     15.59 o 
  -4   9   8        0.02      -13.55     10.54 o 
  -3   9   8       14.13       17.93     11.81 o 
  -2   9   8        2.91       -4.40     11.25 o 
  -1   9   8      286.04      290.87     19.51 o 
   0   9   8       35.87       37.19     13.69 o 
   1   9   8      169.56      160.42     24.38 o 
   2   9   8        9.50      -13.11     10.02 o 
   3   9   8       33.43       30.95     13.26 o 
   4   9   8       49.75       28.85     12.19 o 
   5   9   8       88.99       82.72     14.50 o 
   6   9   8       24.51        3.82     12.04 o 
  -8  10   8      305.03      353.06     39.27 o 
  -7  10   8        0.69      -20.86     15.69 o 
  -6  10   8      601.31      542.24     71.03 o 
  -5  10   8        1.65      -11.61     15.72 o 
  -4  10   8      465.48      412.31     21.76 o 
  -3  10   8      173.32      229.01     25.07 o 
  -2  10   8     1047.29      975.32     29.27 o 
  -1  10   8        4.39       19.12     16.34 o 
   0  10   8      258.19      188.58     23.90 o 
   1  10   8        0.32        4.76     19.43 o 
   2  10   8      154.62      116.69     22.14 o 
   3  10   8        0.54        1.05     21.37 o 
   4  10   8       49.64       53.84     20.04 o 
   5  10   8        6.40       -8.13     12.35 o 
   6  10   8        2.63       13.94     13.52 o 
  -7  11   8        0.92      -16.15     19.27 o 
  -6  11   8        8.42      -22.60     18.44 o 
  -5  11   8        0.02      -18.51     18.23 o 
  -4  11   8       10.60       -5.59     15.86 o 
  -3  11   8      206.42      198.94     26.60 o 
  -2  11   8        4.14       16.66     13.63 o 
  -1  11   8      131.17      158.05     28.53 o 
   0  11   8      120.76      143.82     21.94 o 
   1  11   8      330.18      403.02     32.44 o 
   2  11   8        2.08       21.82     17.39 o 
   3  11   8      241.42      255.45     28.91 o 
   4  11   8        0.11       -6.15     13.99 o 
  -6  12   8      425.59      540.70     40.88 o 
  -5  12   8       26.16       19.58     20.61 o 
  -4  12   8      489.03      500.26     47.24 o 
  -3  12   8        3.93      -16.08     16.94 o 
  -2  12   8      358.99      431.15     32.79 o 
  -1  12   8       41.36       48.00     19.16 o 
   0  12   8      474.03      522.37     77.45 o 
   1  12   8        1.81      -10.47     16.01 o 
   2  12   8      176.51      154.96     25.57 o 
   3  12   8        1.32       -0.76     18.41 o 
  -3  13   8        9.14      -34.61     23.08 o 
  -2  13   8       22.56       21.90     27.44 o 
  -1  13   8      108.80      120.59     41.24 o 
   0  13   8        0.13      -21.42     15.01 o 
 -11   0   9       93.87       96.92     27.02 o 
  -9   0   9      459.42      444.98     35.41 o 
  -7   0   9     1578.50     1587.26     57.48 o 
  -5   0   9       26.89        8.58      7.34 o 
  -3   0   9     3874.98     4061.78     58.34 o 
  -1   0   9     9249.34    10403.12    127.25 o 
   1   0   9     7906.64     8290.07    108.45 o 
   3   0   9     1003.84      899.55     56.68 o 
   5   0   9      941.85      815.33     41.91 o 
   7   0   9      188.36      226.14     36.33 o 
   9   0   9        0.68       -4.70     24.84 o 
 -12   1   9       68.58       36.17     19.22 o 
 -11   1   9        3.72       -6.50     14.57 o 
 -10   1   9        4.82       -3.80     13.14 o 
  -9   1   9      119.76      125.21     19.59 o 
  -8   1   9      184.46      207.38     20.73 o 
  -7   1   9      301.76      326.26     16.17 o 
  -6   1   9      269.28      248.76     20.34 o 
  -5   1   9       61.62       57.48      8.90 o 
  -4   1   9       11.17        5.93      4.53 o 
  -3   1   9      105.84      123.17     16.61 o 
  -2   1   9       27.48       53.61      6.14 o 
  -1   1   9       74.21       90.36      7.34 o 
   0   1   9       15.39        0.41      5.20 o 
   1   1   9       47.51       78.64      8.09 o 
   2   1   9       81.24       90.13      8.79 o 
   3   1   9       34.62       29.30      7.59 o 
   4   1   9      269.46      251.01     14.51 o 
   5   1   9       13.18        8.24     10.63 o 
   6   1   9       67.60       44.80     12.69 o 
   7   1   9        3.50      -13.09     14.60 o 
   8   1   9      122.02      101.27     22.22 o 
   9   1   9       59.85       74.55     22.72 o 
 -12   2   9       10.41       -9.01     16.06 o 
 -11   2   9      154.97      147.96     38.60 o 
 -10   2   9      112.97      116.56     20.81 o 
  -9   2   9        0.81       12.78     13.70 o 
  -8   2   9      746.96      743.72     23.55 o 
  -7   2   9      307.58      344.38     16.80 o 
  -6   2   9      508.25      483.56     17.48 o 
  -5   2   9      887.20      889.21     21.66 o 
  -4   2   9        6.64        2.21      6.67 o 
  -3   2   9        5.34        0.75      4.08 o 
  -2   2   9     1555.41     1687.34     55.59 o 
  -1   2   9     1040.89     1325.25     20.37 o 
   0   2   9      743.91      789.68     16.28 o 
   1   2   9      770.59      772.76     16.79 o 
   2   2   9      546.07      566.95     15.51 o 
   3   2   9     2472.98     2479.71     35.00 o 
   4   2   9      645.08      660.00     22.94 o 
   5   2   9      173.80      140.27     15.33 o 
   6   2   9      396.27      392.98     21.87 o 
   7   2   9       27.27       12.63     12.74 o 
   8   2   9        9.64       -4.62     16.67 o 
   9   2   9      106.58      129.48     24.97 o 
 -12   3   9       41.48       31.30     29.03 o 
 -11   3   9      101.16      115.65     21.82 o 
 -10   3   9      131.76      107.80     19.57 o 
  -9   3   9      125.44      119.82     15.75 o 
  -8   3   9        2.02       -9.48      9.99 o 
  -7   3   9     2393.61     2473.67     42.58 o 
  -6   3   9      122.01       96.29     11.58 o 
  -5   3   9     2236.88     2130.89     35.90 o 
  -4   3   9        5.68        5.26      6.99 o 
  -3   3   9      665.44      581.09     18.37 o 
  -2   3   9      117.56      103.31     10.06 o 
  -1   3   9      789.50      815.36     15.88 o 
   0   3   9      341.95      336.71     11.27 o 
   1   3   9        0.17       -7.59      5.06 o 
   2   3   9       25.22        6.46      6.72 o 
   3   3   9       75.65       88.23     12.38 o 
   4   3   9       12.99      -11.10      8.47 o 
   5   3   9      217.34      237.86     26.46 o 
   6   3   9      122.64      100.15     15.48 o 
   7   3   9       42.64       36.90     20.25 o 
   8   3   9        7.89        0.88     13.36 o 
   9   3   9       30.73       21.40     19.55 o 
 -10   4   9       35.59        5.45     18.63 o 
  -9   4   9       37.69       28.32     14.89 o 
  -8   4   9        9.69      -10.29     11.50 o 
  -7   4   9      160.88      179.36     18.50 o 
  -6   4   9     2719.58     2648.10     52.07 o 
  -5   4   9      371.78      315.26     17.84 o 
  -4   4   9     4931.94     4837.14     61.33 o 
  -3   4   9      161.38      118.40     11.31 o 
  -2   4   9     4600.76     4144.86    100.19 o 
  -1   4   9      636.98      681.81     15.06 o 
   0   4   9     6375.98     6421.80     62.61 o 
   1   4   9     1173.71     1199.17     21.54 o 
   2   4   9     5275.68     5476.22     70.65 o 
   3   4   9      292.07      294.37     22.77 o 
   4   4   9     2549.67     2640.00    121.93 o 
   5   4   9      179.58      170.95     17.43 o 
   6   4   9       96.34       71.66     15.29 o 
   7   4   9       86.77      118.76     22.26 o 
   8   4   9      154.54      140.29     19.62 o 
 -11   5   9      269.57      206.42     37.84 o 
 -10   5   9       84.08       84.92     31.72 o 
  -9   5   9      338.38      357.99     25.85 o 
  -8   5   9       17.93       -2.10     15.94 o 
  -7   5   9      582.68      616.75     26.78 o 
  -6   5   9      114.04      148.38     24.25 o 
  -5   5   9     3112.35     3150.43     85.87 o 
  -4   5   9      715.41      682.17     21.48 o 
  -3   5   9     1142.77     1099.41     30.32 o 
  -2   5   9      599.08      609.51     27.75 o 
  -1   5   9       30.30       35.49      7.23 o 
   0   5   9      112.46      118.00     10.65 o 
   1   5   9       10.33        2.27      9.14 o 
   2   5   9       94.39      104.12     13.79 o 
   3   5   9      540.08      503.53     21.24 o 
   4   5   9        2.43       -9.32     10.22 o 
   5   5   9      146.20      158.02     17.19 o 
   6   5   9        1.92      -12.55     11.35 o 
   7   5   9      198.24      201.51     21.24 o 
   8   5   9       49.65       36.46     15.56 o 
 -11   6   9       14.73       21.54     20.52 o 
 -10   6   9       59.83       87.55     21.45 o 
  -9   6   9        2.74      -20.51     13.68 o 
  -8   6   9      317.72      303.99     23.12 o 
  -7   6   9        0.04      -18.26     12.17 o 
  -6   6   9      476.98      461.14     24.23 o 
  -5   6   9      236.75      269.22     22.29 o 
  -4   6   9     3510.25     3734.57     56.66 o 
  -3   6   9       58.39       41.68      9.58 o 
  -2   6   9     1672.04     1704.98     27.99 o 
  -1   6   9      417.26      398.91     13.96 o 
   0   6   9     1762.08     1702.83     36.49 o 
   1   6   9        0.21        4.23      9.52 o 
   2   6   9     2367.60     2258.24     67.72 o 
   3   6   9       71.86       82.09     13.87 o 
   4   6   9      562.76      503.11     22.77 o 
   5   6   9      137.94      152.00     20.50 o 
   6   6   9      399.69      419.10     25.39 o 
   7   6   9        5.86       -8.51     13.86 o 
   8   6   9        9.07      -22.61     15.07 o 
 -10   7   9       29.00       19.44     21.02 o 
  -9   7   9      222.21      233.16     33.52 o 
  -8   7   9       19.63       -3.37     16.66 o 
  -7   7   9       44.14       -4.60     15.24 o 
  -6   7   9       37.83       36.10     11.71 o 
  -5   7   9       57.46       71.62     13.36 o 
  -4   7   9      137.58      144.95     18.80 o 
  -3   7   9      532.73      500.75     17.37 o 
  -2   7   9       52.92       45.22      9.35 o 
  -1   7   9       29.50       14.67      7.68 o 
   0   7   9        0.88      -13.22     11.35 o 
   1   7   9      116.15      125.66     15.64 o 
   2   7   9      112.04       95.43     17.41 o 
   3   7   9       10.49        9.09     11.54 o 
   4   7   9        3.20       -5.31     11.72 o 
   5   7   9      100.63       80.18     16.63 o 
   6   7   9        4.76      -14.58     11.07 o 
   7   7   9        5.23       -6.84     16.19 o 
 -10   8   9       50.40       47.29     22.87 o 
  -9   8   9       41.40       47.14     20.77 o 
  -8   8   9       79.04       64.65     21.20 o 
  -7   8   9       77.85       57.83     14.66 o 
  -6   8   9      203.33      178.55     17.91 o 
  -5   8   9      417.83      414.54     20.46 o 
  -4   8   9       77.92       81.46     14.55 o 
  -3   8   9     1331.47     1371.31     32.94 o 
  -2   8   9      244.95      255.35     14.59 o 
  -1   8   9      616.08      621.07     22.12 o 
   0   8   9        2.87       -4.43     12.45 o 
   1   8   9      795.82      797.08     43.72 o 
   2   8   9        3.88      -10.01      9.40 o 
   3   8   9      368.76      370.44     29.04 o 
   4   8   9      165.36      108.44     20.73 o 
   5   8   9      123.14      138.15     19.17 o 
   6   8   9       57.03       42.62     13.30 o 
   7   8   9       21.56       21.91     16.47 o 
  -9   9   9        7.60      -10.39     19.58 o 
  -8   9   9      291.84      301.87     50.01 o 
  -7   9   9       37.95       49.65     20.50 o 
  -6   9   9      629.41      633.97     25.74 o 
  -5   9   9        0.29       -7.99     12.13 o 
  -4   9   9      674.55      705.42     25.67 o 
  -3   9   9        0.40       14.46     11.44 o 
  -2   9   9      419.59      433.64     22.94 o 
  -1   9   9      113.41      154.20     20.33 o 
   0   9   9        0.66       -4.05     12.58 o 
   1   9   9        7.82       -4.04     14.10 o 
   2   9   9       13.62       -4.95     14.05 o 
   3   9   9        1.49      -17.35     11.57 o 
   4   9   9       15.52       13.93     13.74 o 
   5   9   9       35.89       43.42     15.63 o 
   6   9   9       91.54      136.09     19.00 o 
  -8  10   9       18.15       13.34     19.68 o 
  -7  10   9      187.24      183.85     27.51 o 
  -6  10   9       54.04       60.66     21.80 o 
  -5  10   9      957.78      998.63     42.44 o 
  -4  10   9       14.72       19.60     12.84 o 
  -3  10   9     1673.66     1833.59     77.14 o 
  -2  10   9       21.36      132.70     76.15 o 
  -1  10   9     2134.89     2284.26     70.74 o 
   0  10   9       98.07      116.72     28.28 o 
   1  10   9     1451.34     1510.82    118.10 o 
   2  10   9       15.12        5.88     15.96 o 
   3  10   9     1005.53     1020.24     42.57 o 
   4  10   9       29.03       37.70     15.93 o 
   5  10   9      316.67      388.75     35.91 o 
  -7  11   9       55.14       34.05     22.92 o 
  -6  11   9      368.19      425.57     42.38 o 
  -5  11   9       60.54       86.98     23.03 o 
  -4  11   9      347.24      381.26     24.95 o 
  -3  11   9      102.97      127.82     20.52 o 
  -2  11   9      227.64      255.17     34.45 o 
  -1  11   9        9.93       30.85     17.60 o 
   0  11   9        9.22       10.37     16.76 o 
   1  11   9       32.82       14.81     25.38 o 
   2  11   9       93.16      118.22     33.90 o 
   3  11   9        0.26        4.92     17.71 o 
   4  11   9       94.27      138.03     33.44 o 
  -5  12   9      303.21      311.90     32.63 o 
  -4  12   9        6.89       11.93     19.63 o 
  -3  12   9      302.56      361.17     41.49 o 
  -2  12   9       48.76       56.71     20.57 o 
  -1  12   9      459.20      527.60     69.98 o 
   0  12   9       61.57       89.71     22.22 o 
   1  12   9      398.76      407.65     48.25 o 
   2  12   9       33.81       56.24     21.36 o 
 -12   0  10      405.95      399.50     43.80 o 
 -10   0  10      170.32      223.20     34.82 o 
  -8   0  10      183.40      210.37     29.79 o 
  -6   0  10      119.97      115.46     21.90 o 
  -4   0  10      357.12      441.75     16.29 o 
  -2   0  10     1088.64      998.33     25.08 o 
   0   0  10     2543.60     2345.78     43.79 o 
   2   0  10     3461.79     3391.84     59.66 o 
   4   0  10     3648.04     3962.86     71.59 o 
   6   0  10     1449.40     1535.74     69.65 o 
   8   0  10      403.00      415.53     50.68 o 
 -12   1  10        5.56      -12.29     15.73 o 
 -11   1  10      268.69      299.29     26.80 o 
 -10   1  10       38.26       36.53     16.52 o 
  -9   1  10      509.00      465.18     62.85 o 
  -8   1  10      148.81      196.21     20.49 o 
  -7   1  10     2687.69     2773.79     56.76 o 
  -6   1  10      332.42      310.66     19.58 o 
  -5   1  10     6161.82     6490.52     74.47 o 
  -4   1  10      377.29      338.34     13.54 o 
  -3   1  10     5878.57     5537.81     53.80 o 
  -2   1  10       67.71       74.99      7.18 o 
  -1   1  10     3377.23     3244.79     49.49 o 
   0   1  10        5.23        0.07      5.78 o 
   1   1  10     1509.16     1616.25     25.79 o 
   2   1  10       79.10      105.14      9.98 o 
   3   1  10      660.54      723.08     19.14 o 
   4   1  10        4.92       12.28      8.69 o 
   5   1  10      183.15      180.00     17.47 o 
   6   1  10        7.20       53.83     18.94 o 
   7   1  10        0.73        0.20     16.36 o 
   8   1  10        0.55      -12.41     16.24 o 
 -12   2  10        8.41       -3.17     18.92 o 
 -11   2  10        8.95       10.51     15.90 o 
 -10   2  10       39.69       32.39     16.58 o 
  -9   2  10      397.66      384.61     24.39 o 
  -8   2  10       11.03       -2.64     12.05 o 
  -7   2  10      119.49       87.52     12.94 o 
  -6   2  10       51.87       27.35     12.42 o 
  -5   2  10       85.88       94.95     10.96 o 
  -4   2  10       41.86       38.98      8.62 o 
  -3   2  10      109.90      134.35     15.68 o 
  -2   2  10      517.04      487.19     12.57 o 
  -1   2  10       91.47      128.33      8.99 o 
   0   2  10      888.22      798.84     17.13 o 
   1   2  10        0.81       -7.30      5.98 o 
   2   2  10     1240.54     1239.41     23.65 o 
   3   2  10        1.84       -4.94      6.81 o 
   4   2  10     1200.72     1260.48     43.98 o 
   5   2  10        5.50      -10.34     10.33 o 
   6   2  10      497.68      444.71     22.64 o 
   7   2  10        7.16      -22.44     14.96 o 
   8   2  10      114.98       78.13     22.90 o 
 -12   3  10      140.13       76.95     33.73 o 
 -11   3  10       71.02       35.28     17.32 o 
 -10   3  10        2.37       -3.73     14.74 o 
  -9   3  10       16.39       21.37     21.65 o 
  -8   3  10       10.57        7.72     10.50 o 
  -7   3  10      133.36      133.89     32.13 o 
  -6   3  10       20.47       31.51     10.45 o 
  -5   3  10        3.77        7.43      8.31 o 
  -4   3  10       29.63       16.25      7.85 o 
  -3   3  10       14.78        9.87     10.05 o 
  -2   3  10       86.64      124.22     12.70 o 
  -1   3  10        1.99       -6.19      5.16 o 
   0   3  10      127.63      162.24     10.42 o 
   1   3  10        6.54        6.63      6.93 o 
   2   3  10       59.33       53.05     10.85 o 
   3   3  10       49.47       51.24     11.22 o 
   4   3  10       10.82        8.70     10.82 o 
   5   3  10        2.98       -8.72     10.13 o 
   6   3  10        0.12       -7.12     10.77 o 
   7   3  10       23.36       30.38     15.13 o 
   8   3  10        2.60        5.58     17.51 o 
 -11   4  10       17.73        4.45     23.83 o 
 -10   4  10       92.32       92.62     21.98 o 
  -9   4  10      109.19      135.08     32.98 o 
  -8   4  10       94.70       85.85     13.80 o 
  -7   4  10       36.23       30.21     11.58 o 
  -6   4  10      233.97      218.44     16.23 o 
  -5   4  10      143.44      156.71     14.24 o 
  -4   4  10        6.94       12.99      9.63 o 
  -3   4  10      392.28      371.04     15.67 o 
  -2   4  10       20.85        0.09      7.24 o 
  -1   4  10      822.61      854.70     21.38 o 
   0   4  10      268.62      249.23     11.95 o 
   1   4  10      591.89      641.72     17.86 o 
   2   4  10       70.77       89.73     12.83 o 
   3   4  10      614.09      567.85     21.99 o 
   4   4  10       20.00       18.44     11.03 o 
   5   4  10      551.09      529.50     23.76 o 
   6   4  10        5.20      -14.18     12.60 o 
   7   4  10      157.85      155.14     20.36 o 
   8   4  10        2.01       -9.64     15.88 o 
 -11   5  10        8.94       56.64     29.37 o 
 -10   5  10      808.36      722.39     43.05 o 
  -9   5  10       78.24       70.55     26.22 o 
  -8   5  10      357.26      377.71     20.45 o 
  -7   5  10      586.23      584.47     23.45 o 
  -6   5  10     3060.45     2945.66     48.72 o 
  -5   5  10      637.40      561.11     21.11 o 
  -4   5  10     4950.49     4723.99     68.32 o 
  -3   5  10      276.82      247.77     26.12 o 
  -2   5  10     2752.88     2584.01     41.03 o 
  -1   5  10      807.63      802.86     29.53 o 
   0   5  10     2715.61     2603.11     34.48 o 
   1   5  10      254.15      255.99     18.70 o 
   2   5  10     1042.41      911.99     26.24 o 
   3   5  10       96.20       95.79     14.53 o 
   4   5  10      114.91      124.07     15.96 o 
   5   5  10        8.57        9.76     12.83 o 
   6   5  10        5.22       -9.50     11.90 o 
   7   5  10        0.20       -9.95     12.22 o 
 -11   6  10      151.30      159.01     39.69 o 
 -10   6  10        5.26       -0.67     17.80 o 
  -9   6  10      146.23      163.78     20.61 o 
  -8   6  10        6.06      -15.21     12.84 o 
  -7   6  10       30.85       16.35     14.87 o 
  -6   6  10        8.87       -2.13     10.98 o 
  -5   6  10       11.36        3.26     11.16 o 
  -4   6  10       45.82       45.77     11.54 o 
  -3   6  10     1073.79     1019.12     27.39 o 
  -2   6  10       89.21       83.15     10.26 o 
  -1   6  10     1850.51     1826.27     28.83 o 
   0   6  10      219.09      213.74     21.09 o 
   1   6  10     1808.55     1839.03     36.65 o 
   2   6  10      334.77      366.67     20.28 o 
   3   6  10     1713.35     1790.56     39.54 o 
   4   6  10       66.76       36.37     12.39 o 
   5   6  10      938.49      941.55     39.47 o 
   6   6  10       20.35        4.33     12.15 o 
   7   6  10      386.47      419.27     28.44 o 
 -10   7  10      367.80      377.60     50.30 o 
  -9   7  10       10.25        7.39     16.66 o 
  -8   7  10     1039.52      906.94     29.41 o 
  -7   7  10      338.84      345.30     21.71 o 
  -6   7  10      167.37      149.30     16.66 o 
  -5   7  10      346.60      368.28     16.68 o 
  -4   7  10     3557.60     3468.75     46.90 o 
  -3   7  10        0.34       15.65      9.16 o 
  -2   7  10     3702.51     3786.68     74.93 o 
  -1   7  10       58.53       50.36     30.25 o 
   0   7  10      992.31      926.98     33.82 o 
   1   7  10       97.63      119.13     17.75 o 
   2   7  10      658.00      669.60     32.83 o 
   3   7  10        0.26       -4.02     10.67 o 
   4   7  10      198.05      214.36     26.19 o 
   5   7  10       10.43       24.53     13.93 o 
   6   7  10       15.25        7.80     14.65 o 
   7   7  10        5.14      -11.76     15.07 o 
  -9   8  10        3.69       -2.81     18.57 o 
  -8   8  10       55.00       53.53     20.83 o 
  -7   8  10       32.95       33.38     14.21 o 
  -6   8  10        0.56      -16.97     11.31 o 
  -5   8  10      111.11      100.91     15.29 o 
  -4   8  10        6.83        4.07      9.96 o 
  -3   8  10       69.29       65.33     11.42 o 
  -2   8  10      131.96      123.48     15.09 o 
  -1   8  10      213.04      206.74     22.71 o 
   0   8  10       38.42       13.14     13.69 o 
   1   8  10      424.09      390.05     25.06 o 
   2   8  10        9.04       -4.21     13.32 o 
   3   8  10      328.78      308.56     22.37 o 
   4   8  10      178.85      135.65     18.56 o 
   5   8  10      216.73      203.85     22.25 o 
   6   8  10       25.08        6.66     15.61 o 
  -9   9  10      133.28      137.14     26.72 o 
  -8   9  10       78.19       61.19     21.70 o 
  -7   9  10      117.45       77.47     22.16 o 
  -6   9  10      178.38      154.91     18.60 o 
  -5   9  10       13.40       15.76     12.99 o 
  -4   9  10      124.86      139.39     17.21 o 
  -3   9  10     1105.11     1110.63     31.04 o 
  -2   9  10      361.85      427.40     48.37 o 
  -1   9  10       61.02       57.81     17.06 o 
   0   9  10       94.09      101.44     19.26 o 
   1   9  10        4.06        8.84     16.32 o 
   2   9  10        1.57      -18.06     12.50 o 
   3   9  10       73.21       42.49     18.59 o 
   4   9  10       27.34       19.77     15.26 o 
   5   9  10        1.49      -19.43     12.95 o 
  -8  10  10       34.12       41.58     21.30 o 
  -7  10  10        6.06       32.87     20.56 o 
  -6  10  10        0.73        0.21     17.51 o 
  -5  10  10       18.08       34.29     15.26 o 
  -4  10  10      376.42      390.18     24.33 o 
  -3  10  10        3.42        8.52     12.96 o 
  -2  10  10       58.92       82.56     27.15 o 
  -1  10  10      149.62      180.65     23.22 o 
   0  10  10      265.92      289.68     28.16 o 
   1  10  10       15.21        4.85     20.81 o 
   2  10  10      385.41      357.09     89.99 o 
   3  10  10        1.01       -6.41     21.94 o 
   4  10  10      150.52      138.25     25.51 o 
  -6  11  10       20.17        7.02     20.15 o 
  -5  11  10      520.77      506.99     37.59 o 
  -4  11  10       20.98       19.83     18.72 o 
  -3  11  10      237.36      251.97     53.70 o 
  -2  11  10      160.94      231.19     34.07 o 
  -1  11  10      942.69      929.59    126.83 o 
   0  11  10       31.56       29.10     19.24 o 
   1  11  10       95.85      137.99     24.98 o 
   2  11  10        0.59      -18.65     17.10 o 
   3  11  10       13.68        4.63     17.28 o 
  -4  12  10       74.77       48.50     32.47 o 
  -3  12  10       47.70       49.03     18.75 o 
  -2  12  10      170.87      202.21     26.83 o 
  -1  12  10       53.84      109.96     23.79 o 
   0  12  10       71.53       75.43     21.68 o 
   1  12  10       45.46       42.64     20.11 o 
 -11   0  11      355.20      392.20     43.30 o 
  -9   0  11      380.27      423.84     41.87 o 
  -7   0  11       90.70       91.21     24.17 o 
  -5   0  11       20.61       20.39     15.36 o 
  -3   0  11       91.98      112.84     14.98 o 
  -1   0  11        0.04       -8.23      8.63 o 
   1   0  11      534.22      620.12     23.97 o 
   3   0  11      404.86      415.41     23.17 o 
   5   0  11      277.84      274.81     37.59 o 
   7   0  11      264.67      262.47     41.12 o 
 -12   1  11       38.68       52.89     19.57 o 
 -11   1  11        0.04        3.91     14.95 o 
 -10   1  11      204.87      217.68     40.74 o 
  -9   1  11       49.38       47.30     16.96 o 
  -8   1  11      304.44      371.41     26.28 o 
  -7   1  11       23.10        7.77     12.51 o 
  -6   1  11      597.46      562.15     25.34 o 
  -5   1  11      131.22      150.47     16.82 o 
  -4   1  11     1838.05     1901.56     32.22 o 
  -3   1  11        9.10        1.95      7.02 o 
  -2   1  11     4626.04     5076.10     70.15 o 
  -1   1  11      109.23      106.08      9.30 o 
   0   1  11     4993.43     5226.27     55.51 o 
   1   1  11        8.88       17.22      7.63 o 
   2   1  11     1633.37     1578.59     28.03 o 
   3   1  11       27.27       19.55      8.72 o 
   4   1  11      505.62      449.90     21.14 o 
   5   1  11      170.50      199.69     18.59 o 
   6   1  11      206.76      239.28     26.96 o 
   7   1  11        7.91        8.15     19.55 o 
   8   1  11       44.23       42.09     20.95 o 
 -11   2  11      346.91      330.67     29.58 o 
 -10   2  11      164.02      162.79     22.11 o 
  -9   2  11      428.71      385.68     26.10 o 
  -8   2  11      200.94      184.07     39.98 o 
  -7   2  11      227.13      208.71     21.12 o 
  -6   2  11      309.59      309.75     16.06 o 
  -5   2  11      133.87      147.29     19.76 o 
  -4   2  11      469.27      433.99     16.38 o 
  -3   2  11       14.24       27.72      8.50 o 
  -2   2  11       75.13       84.27     10.18 o 
  -1   2  11        0.63       -5.91      5.77 o 
   0   2  11       15.64       24.53      7.48 o 
   1   2  11        4.29       -7.54      6.60 o 
   2   2  11        2.81      -10.45      6.97 o 
   3   2  11       84.91       78.93     13.19 o 
   4   2  11        3.10      -11.51     11.29 o 
   5   2  11      183.82      149.94     17.19 o 
   6   2  11       45.40       29.77     12.66 o 
   7   2  11       77.40       76.10     21.25 o 
   8   2  11       59.66       61.65     20.72 o 
 -11   3  11       52.42       44.99     17.97 o 
 -10   3  11       65.86       49.25     17.58 o 
  -9   3  11       41.42       43.52     15.96 o 
  -8   3  11      137.93      163.86     20.45 o 
  -7   3  11      149.62      188.63     16.51 o 
  -6   3  11      478.76      447.35     18.81 o 
  -5   3  11      716.05      735.13     21.76 o 
  -4   3  11     1026.55     1014.91     24.50 o 
  -3   3  11     1277.68     1219.89     26.52 o 
  -2   3  11      881.24      935.70     22.91 o 
  -1   3  11      908.77      810.92     23.62 o 
   0   3  11     1213.42     1229.71     22.62 o 
   1   3  11     1983.61     1975.17     40.39 o 
   2   3  11      812.12      726.93     23.21 o 
   3   3  11     1261.83     1274.90     31.89 o 
   4   3  11      180.26      180.21     17.37 o 
   5   3  11      260.28      277.10     25.21 o 
   6   3  11      107.84       81.98     15.77 o 
   7   3  11      121.61      149.60     19.90 o 
 -11   4  11       68.95       61.75     20.79 o 
 -10   4  11      414.55      447.43     30.70 o 
  -9   4  11      429.22      385.64     26.53 o 
  -8   4  11      190.97      186.12     21.73 o 
  -7   4  11      411.57      358.53     19.05 o 
  -6   4  11      514.49      543.96     21.26 o 
  -5   4  11      147.03      158.87     14.70 o 
  -4   4  11      470.37      432.85     17.98 o 
  -3   4  11      388.61      424.24     17.06 o 
  -2   4  11      120.66      100.50     11.49 o 
  -1   4  11       53.25       59.04     10.56 o 
   0   4  11      127.47      111.07     13.18 o 
   1   4  11       10.99       -4.91      8.71 o 
   2   4  11      213.12      233.73     17.45 o 
   3   4  11        4.20        2.21     10.24 o 
   4   4  11      333.71      369.58     20.31 o 
   5   4  11       22.84       11.33     12.42 o 
   6   4  11      252.42      263.05     22.97 o 
   7   4  11       40.06       41.63     16.29 o 
 -11   5  11       31.55        6.55     24.00 o 
 -10   5  11        9.51      -11.14     14.23 o 
  -9   5  11      134.06      138.62     39.86 o 
  -8   5  11      133.07      154.38     16.79 o 
  -7   5  11      347.04      359.08     20.73 o 
  -6   5  11       59.91       29.96     12.12 o 
  -5   5  11      820.67      843.83     25.16 o 
  -4   5  11      173.51      155.60     15.20 o 
  -3   5  11     1118.39     1150.42     44.76 o 
  -2   5  11     2223.28     2104.82     45.09 o 
  -1   5  11     2640.27     2555.82    129.94 o 
   0   5  11      919.26      842.53     22.90 o 
   1   5  11     2232.81     2238.82     41.03 o 
   2   5  11      305.76      304.15     28.57 o 
   3   5  11      620.81      674.40     25.09 o 
   4   5  11      252.84      270.56     20.97 o 
   5   5  11      466.67      468.73     24.55 o 
   6   5  11       44.72       42.69     15.12 o 
   7   5  11       75.26       68.42     17.43 o 
 -10   6  11      223.45      215.45     31.51 o 
  -9   6  11       41.98       68.17     19.09 o 
  -8   6  11      398.49      388.97     27.05 o 
  -7   6  11      273.45      300.83     25.57 o 
  -6   6  11       11.69       -3.30     10.95 o 
  -5   6  11      352.97      377.49     19.89 o 
  -4   6  11      170.82      176.76     16.04 o 
  -3   6  11       14.48       29.60     11.09 o 
  -2   6  11        2.02      -11.63      9.14 o 
  -1   6  11       61.41       72.17     11.69 o 
   0   6  11      222.61      220.51     22.38 o 
   1   6  11       11.53       -0.90     15.40 o 
   2   6  11       97.98       82.28     14.53 o 
   3   6  11       95.35      113.61     16.06 o 
   4   6  11      229.63      218.17     20.39 o 
   5   6  11        7.35       12.10     13.45 o 
   6   6  11      137.04      118.07     18.81 o 
 -10   7  11        1.33       -2.67     20.51 o 
  -9   7  11      207.69      235.05     66.50 o 
  -8   7  11        9.35       -7.62     11.15 o 
  -7   7  11      267.28      282.26     26.14 o 
  -6   7  11        7.79       -3.82      9.61 o 
  -5   7  11        7.67      -13.98      9.32 o 
  -4   7  11      200.52      225.76     15.34 o 
  -3   7  11      517.74      526.17     18.13 o 
  -2   7  11       40.34       31.79      9.42 o 
  -1   7  11      442.64      381.13     24.12 o 
   0   7  11       13.61       35.35     17.37 o 
   1   7  11        3.38        1.86     12.78 o 
   2   7  11       43.95       19.03     14.95 o 
   3   7  11      147.88      125.39     17.63 o 
   4   7  11        0.47       -6.06     12.20 o 
   5   7  11       51.57        7.11     14.62 o 
   6   7  11       14.34       19.97     17.29 o 
  -9   8  11       62.89       93.50     23.37 o 
  -8   8  11        0.66      -15.62     19.34 o 
  -7   8  11       61.50       59.35     16.04 o 
  -6   8  11       99.42       97.23     13.97 o 
  -5   8  11        3.45       -8.05      9.96 o 
  -4   8  11      304.78      344.26     23.31 o 
  -3   8  11       78.72       73.19     12.70 o 
  -2   8  11       24.89       35.03     15.57 o 
  -1   8  11       12.56       -5.45     15.15 o 
   0   8  11       88.25       74.15     17.76 o 
   1   8  11       11.46       -8.06     12.32 o 
   2   8  11       27.57        1.23     14.14 o 
   3   8  11        1.58        4.75     14.99 o 
   4   8  11        0.22      -14.61     12.62 o 
   5   8  11       19.45      -15.13     13.35 o 
  -8   9  11      158.36      158.64     27.94 o 
  -7   9  11        6.78        2.53     18.42 o 
  -6   9  11        2.43      -18.98     12.65 o 
  -5   9  11       42.16       23.28     11.75 o 
  -4   9  11       82.95       71.89     12.82 o 
  -3   9  11        3.13       11.64     14.27 o 
  -2   9  11     1141.90     1096.60    114.87 o 
  -1   9  11        1.70       12.16     15.09 o 
   0   9  11      453.94      473.21     59.20 o 
   1   9  11        7.68      -17.47     14.18 o 
   2   9  11      278.88      311.17     47.24 o 
   3   9  11        0.60       -6.65     14.86 o 
   4   9  11      193.09      190.50     28.57 o 
  -7  10  11      491.77      589.51     39.06 o 
  -6  10  11        7.92       13.58     14.41 o 
  -5  10  11       73.46       74.25     13.78 o 
  -4  10  11       19.69       23.41     22.29 o 
  -3  10  11        0.55      -17.15     14.77 o 
  -2  10  11        2.72        3.35     16.26 o 
  -1  10  11      176.18      197.41     23.57 o 
   0  10  11       17.59       28.34     17.45 o 
   1  10  11       55.26       44.74     18.28 o 
   2  10  11       10.29        9.29     28.15 o 
   3  10  11       79.84       93.29     22.54 o 
  -6  11  11      122.91       59.49     33.23 o 
  -5  11  11       99.38      110.88     26.01 o 
  -4  11  11      346.35      414.85     31.31 o 
  -3  11  11       23.73       39.20     36.38 o 
  -2  11  11      393.63      409.92     28.16 o 
  -1  11  11        1.90       -5.26     14.35 o 
   0  11  11      627.73      678.83     70.11 o 
   1  11  11       66.82       64.21     25.72 o 
   2  11  11      224.94      252.26     30.68 o 
  -2  12  11        2.97      -15.76     16.94 o 
 -10   0  12     1701.92     1637.44     70.57 o 
  -8   0  12     4386.51     4689.29    119.99 o 
  -6   0  12     5958.53     6220.42    135.94 o 
  -4   0  12     7614.87     7568.20    150.45 o 
  -2   0  12     5121.87     5531.60    131.95 o 
   0   0  12      632.60      699.37     25.35 o 
   2   0  12     1156.43     1283.14     90.58 o 
   4   0  12      203.28      194.65     21.05 o 
   6   0  12       20.53       26.77     26.52 o 
 -11   1  12      170.60      215.26     25.99 o 
 -10   1  12       16.62       12.28     17.18 o 
  -9   1  12       72.29      100.75     19.17 o 
  -8   1  12      186.37      250.73     33.06 o 
  -7   1  12       34.00       48.06     17.71 o 
  -6   1  12        4.49       -9.58     12.19 o 
  -5   1  12       75.28      132.41     23.41 o 
  -4   1  12        9.62        9.11     11.87 o 
  -3   1  12     1528.24     1582.65     30.02 o 
  -2   1  12       46.31       55.66      9.71 o 
  -1   1  12     1416.12     1368.07     24.08 o 
   0   1  12      558.81      558.26     16.26 o 
   1   1  12     3646.65     3662.07     45.83 o 
   2   1  12       18.60       26.74      9.01 o 
   3   1  12     2855.08     3098.45     44.41 o 
   4   1  12        0.36       -0.35     10.57 o 
   5   1  12      808.56      856.09     29.39 o 
   6   1  12        9.93        6.17     15.70 o 
   7   1  12      333.99      390.87     51.82 o 
 -11   2  12       18.02      -16.53     15.54 o 
 -10   2  12      428.74      419.74     31.71 o 
  -9   2  12        2.41      -20.93     13.95 o 
  -8   2  12      945.64      940.00     35.96 o 
  -7   2  12      475.18      497.75     26.19 o 
  -6   2  12     1504.16     1534.78     45.06 o 
  -5   2  12     1046.07     1016.61     34.40 o 
  -4   2  12     1204.37     1207.46     36.45 o 
  -3   2  12      188.20      199.28     13.95 o 
  -2   2  12      490.75      463.26     16.96 o 
  -1   2  12      306.79      292.52     12.28 o 
   0   2  12      888.44      868.63     19.96 o 
   1   2  12      172.56      229.01     13.95 o 
   2   2  12      147.10      162.84     13.15 o 
   3   2  12       10.23        7.06     10.58 o 
   4   2  12       26.27       17.71     11.93 o 
   5   2  12        0.00       14.04     12.65 o 
   6   2  12        0.01        2.52     15.32 o 
   7   2  12        3.68      -10.70     17.06 o 
 -11   3  12        3.80       -0.01     16.59 o 
 -10   3  12       62.34       80.55     23.16 o 
  -9   3  12        4.52       -1.27     28.61 o 
  -8   3  12       21.97       28.64     16.77 o 
  -7   3  12       29.32       31.26     15.40 o 
  -6   3  12       54.94       42.09     11.25 o 
  -5   3  12      258.25      294.83     16.97 o 
  -4   3  12      563.96      540.18     31.48 o 
  -3   3  12      275.73      232.77     29.28 o 
  -2   3  12      240.84      182.69     31.87 o 
  -1   3  12      593.41      533.26     18.58 o 
   0   3  12        9.66       13.05      7.73 o 
   1   3  12      604.11      584.77     17.50 o 
   2   3  12      103.42       87.66     13.32 o 
   3   3  12      113.21      117.89     15.09 o 
   4   3  12        8.36        7.55     11.01 o 
   5   3  12      168.72      160.04     18.54 o 
   6   3  12       23.30       26.60     13.74 o 
   7   3  12       56.96       43.00     21.03 o 
 -11   4  12      216.56      173.20     24.90 o 
 -10   4  12        0.42      -14.16     16.31 o 
  -9   4  12      478.27      493.35     42.33 o 
  -8   4  12       10.52       -6.66     13.99 o 
  -7   4  12      764.80      814.31     33.44 o 
  -6   4  12        0.51       -5.47     10.36 o 
  -5   4  12      469.16      401.56     18.39 o 
  -4   4  12      240.19      275.22     17.38 o 
  -3   4  12      139.41      142.21     14.55 o 
  -2   4  12      133.98      119.43     17.54 o 
  -1   4  12      214.73      213.92     15.30 o 
   0   4  12        0.52      -12.15      8.10 o 
   1   4  12      260.82      255.78     17.50 o 
   2   4  12        4.12      -13.57      9.05 o 
   3   4  12        3.57      -13.02     10.00 o 
   4   4  12       17.69       15.06     12.36 o 
   5   4  12        0.21       -3.23     11.60 o 
   6   4  12        2.46        4.61     14.24 o 
   7   4  12        0.22        4.09     14.38 o 
 -10   5  12       79.39       76.02     20.85 o 
  -9   5  12        3.71        5.78     25.76 o 
  -8   5  12       86.35       78.36     18.18 o 
  -7   5  12      117.89      155.81     23.77 o 
  -6   5  12      552.54      530.23     22.00 o 
  -5   5  12      195.92      173.33     16.44 o 
  -4   5  12       27.39       15.17     10.19 o 
  -3   5  12       90.51      131.09     27.24 o 
  -2   5  12      615.43      642.37     21.41 o 
  -1   5  12       52.70       39.76     11.06 o 
   0   5  12     1608.57     1556.39     42.89 o 
   1   5  12      139.42      131.80     18.98 o 
   2   5  12      628.02      663.63     34.67 o 
   3   5  12       13.80       -0.26     11.45 o 
   4   5  12      425.19      427.94     22.90 o 
   5   5  12        1.33       -7.43     13.25 o 
   6   5  12      285.38      322.78     35.74 o 
 -10   6  12        1.54       -6.97     25.55 o 
  -9   6  12      739.21      755.26     56.68 o 
  -8   6  12       18.60       19.89     13.84 o 
  -7   6  12     1364.53     1357.96     34.70 o 
  -6   6  12       92.13      106.40     16.08 o 
  -5   6  12     1651.99     1616.65     49.22 o 
  -4   6  12       46.22       44.78     12.43 o 
  -3   6  12     1028.13     1025.54     36.07 o 
  -2   6  12       91.18       96.09     16.50 o 
  -1   6  12     1244.47     1181.15     37.97 o 
   0   6  12        0.04       -5.00     12.40 o 
   1   6  12      627.65      583.00     28.77 o 
   2   6  12       10.08       16.40     14.62 o 
   3   6  12       88.73      130.47     23.24 o 
   4   6  12        0.17       -9.94     12.30 o 
   5   6  12        0.16      -10.74     13.13 o 
   6   6  12        1.07       10.43     15.47 o 
  -9   7  12       18.31        3.11     12.47 o 
  -8   7  12       60.73       58.02     13.83 o 
  -7   7  12      213.86      248.19     22.26 o 
  -6   7  12       32.72       33.42     11.38 o 
  -5   7  12        0.15        3.41      9.81 o 
  -4   7  12       20.07        6.54      9.12 o 
  -3   7  12      332.35      342.25     16.56 o 
  -2   7  12      823.75      762.57     31.89 o 
  -1   7  12        8.40       -3.36     13.36 o 
   0   7  12      770.79      758.19     42.17 o 
   1   7  12        3.88       -5.12     13.85 o 
   2   7  12      471.32      455.82     28.46 o 
   3   7  12        4.54       -5.88     14.99 o 
   4   7  12      354.21      390.50     25.19 o 
   5   7  12        0.16       -3.84     15.66 o 
  -9   8  12      100.92      103.91     20.34 o 
  -8   8  12        7.86      -17.62     11.74 o 
  -7   8  12      389.74      366.97     28.21 o 
  -6   8  12       17.28       -2.82     11.11 o 
  -5   8  12       17.39      -11.95     10.02 o 
  -4   8  12      184.74      208.64     16.03 o 
  -3   8  12       94.96      107.29     15.40 o 
  -2   8  12       89.16       71.06     17.97 o 
  -1   8  12      199.38      240.85     44.60 o 
   0   8  12       19.29        1.78     14.19 o 
   1   8  12       56.74       41.20     17.02 o 
   2   8  12        0.45        7.83     15.63 o 
   3   8  12       27.11        0.47     15.72 o 
   4   8  12        1.28        3.15     16.26 o 
  -8   9  12        2.20        2.71     15.31 o 
  -7   9  12       23.04       23.45     13.21 o 
  -6   9  12       64.71       44.19     14.91 o 
  -5   9  12        3.17      -14.13      9.65 o 
  -4   9  12       22.93       11.95     13.42 o 
  -3   9  12        8.28        1.19     14.45 o 
  -2   9  12        1.72      -19.68     13.66 o 
  -1   9  12       20.27       14.79     16.01 o 
   0   9  12        0.34        2.58     15.07 o 
   1   9  12       15.17      -19.35     15.24 o 
   2   9  12       20.80        3.58     15.87 o 
   3   9  12        6.36      -15.91     15.97 o 
  -6  10  12      187.86      153.34     17.45 o 
  -5  10  12       35.08       12.37     14.85 o 
  -4  10  12        3.65       -4.43     16.05 o 
  -3  10  12       35.54       22.26     17.12 o 
  -2  10  12       69.95       52.18     18.76 o 
  -1  10  12       13.47        7.19     15.16 o 
   0  10  12       55.35       50.69     19.72 o 
   1  10  12        5.50      -14.30     16.68 o 
   2  10  12        4.45      -19.84     15.87 o 
  -4  11  12        8.17       -1.31     20.14 o 
  -3  11  12      197.28      180.83     31.05 o 
  -2  11  12        0.60        6.38     24.75 o 
  -1  11  12       65.34       52.94     20.04 o 
   0  11  12       14.43        8.57     20.01 o 
 -11   0  13      111.02      114.45     35.07 o 
  -9   0  13      603.65      539.13     42.71 o 
  -7   0  13      293.79      307.11     35.24 o 
  -5   0  13      345.93      385.24     36.67 o 
  -3   0  13     1602.98     1564.36     55.55 o 
  -1   0  13      394.34      384.88     20.74 o 
   1   0  13       45.22       32.46     13.63 o 
   3   0  13      549.78      506.22     36.29 o 
   5   0  13       99.68      110.51     30.54 o 
 -11   1  13       35.81       20.28     19.13 o 
 -10   1  13      176.54      168.41     24.75 o 
  -9   1  13       48.52       58.28     18.03 o 
  -8   1  13      100.03       98.82     19.32 o 
  -7   1  13      118.49      121.67     19.96 o 
  -6   1  13        3.45        6.99     13.57 o 
  -5   1  13       57.05       65.87     15.22 o 
  -4   1  13       16.80       22.67     12.58 o 
  -3   1  13       19.46       11.32      8.90 o 
  -2   1  13        1.51       -3.44      8.27 o 
  -1   1  13       23.98       27.28      8.28 o 
   0   1  13        3.12       15.22      8.31 o 
   1   1  13        0.47       15.30      8.56 o 
   2   1  13      225.40      266.05     16.04 o 
   3   1  13        0.66        3.66     10.74 o 
   4   1  13      122.11      118.96     16.47 o 
   5   1  13        0.08        4.40     15.61 o 
   6   1  13       55.26       16.35     31.26 o 
 -11   2  13      148.29      168.45     25.93 o 
 -10   2  13       97.93       73.72     20.68 o 
  -9   2  13      165.95      123.46     44.26 o 
  -8   2  13      375.40      420.03     27.90 o 
  -7   2  13      397.82      360.10     24.27 o 
  -6   2  13       46.79       72.01     18.92 o 
  -5   2  13      786.39      786.54     31.02 o 
  -4   2  13      759.20      791.46     34.87 o 
  -3   2  13      525.49      542.03     19.15 o 
  -2   2  13      840.29      788.95     22.64 o 
  -1   2  13        9.47      -12.58      8.39 o 
   0   2  13       48.25       34.02      9.20 o 
   1   2  13      189.17      166.53     12.96 o 
   2   2  13      305.18      321.85     18.85 o 
   3   2  13       63.21       58.54     13.14 o 
   4   2  13      526.52      532.25     24.16 o 
   5   2  13       20.76       20.52     14.74 o 
   6   2  13        4.33       -8.55     15.91 o 
 -11   3  13      188.44      210.66     26.58 o 
 -10   3  13       87.14       70.66     20.19 o 
  -9   3  13      256.40      268.30     27.32 o 
  -8   3  13      109.93       90.31     18.84 o 
  -7   3  13      474.04      498.16     47.45 o 
  -6   3  13      110.46       86.64     17.44 o 
  -5   3  13      326.50      317.07     45.06 o 
  -4   3  13        7.06       11.58      9.87 o 
  -3   3  13       25.26       32.15     10.71 o 
  -2   3  13       63.03       87.19     12.23 o 
  -1   3  13       25.99       22.54     10.42 o 
   0   3  13        0.46      -15.00     10.00 o 
   1   3  13       21.84        1.59     10.15 o 
   2   3  13       20.51       15.98     11.04 o 
   3   3  13      200.82      203.93     28.21 o 
   4   3  13        3.37       -2.85     11.36 o 
   5   3  13       48.05       36.60     14.06 o 
   6   3  13       12.31        5.75     13.98 o 
 -10   4  13      219.51      240.03     41.79 o 
  -9   4  13        2.43      -22.02     14.68 o 
  -8   4  13      183.79      176.40     23.89 o 
  -7   4  13      173.53      243.25     57.14 o 
  -6   4  13     1025.76     1138.55     37.91 o 
  -5   4  13      425.32      403.77     19.56 o 
  -4   4  13     1470.10     1359.91     31.03 o 
  -3   4  13      147.43      106.20     13.38 o 
  -2   4  13      270.05      258.61     16.34 o 
  -1   4  13      390.85      354.98     17.15 o 
   0   4  13      855.17      768.19     53.90 o 
   1   4  13      300.53      280.72     32.77 o 
   2   4  13     1034.50     1036.92     30.21 o 
   3   4  13        1.85       -0.83     11.17 o 
   4   4  13      228.35      274.24     22.05 o 
   5   4  13       62.00       72.51     17.22 o 
   6   4  13      111.56      112.24     19.31 o 
 -10   5  13       56.92       53.76     20.15 o 
  -9   5  13      359.17      331.49     29.39 o 
  -8   5  13       22.26       23.79     17.51 o 
  -7   5  13      397.27      445.16     29.87 o 
  -6   5  13       44.88       81.66     14.22 o 
  -5   5  13       50.88       61.86     14.02 o 
  -4   5  13      421.97      467.80     23.30 o 
  -3   5  13       66.83       59.08     12.40 o 
  -2   5  13        0.62       -9.81      9.06 o 
  -1   5  13       23.62       23.56     10.95 o 
   0   5  13        4.12        1.58     13.14 o 
   1   5  13      395.58      412.29     38.31 o 
   2   5  13        8.19       10.12     15.63 o 
   3   5  13      167.07      207.20     24.39 o 
   4   5  13        0.09       -2.07     12.36 o 
   5   5  13      195.41      227.06     21.93 o 
  -9   6  13        1.00      -21.36     21.94 o 
  -8   6  13      410.58      462.58     32.61 o 
  -7   6  13        4.20      -15.48     12.81 o 
  -6   6  13     1465.98     1399.85     35.20 o 
  -5   6  13      158.22      133.54     16.66 o 
  -4   6  13      256.23      272.14     19.42 o 
  -3   6  13       85.42       99.22     14.40 o 
  -2   6  13      173.58      159.90     15.65 o 
  -1   6  13      130.39      143.05     25.09 o 
   0   6  13      571.93      532.06     28.48 o 
   1   6  13       20.13       17.81     15.13 o 
   2   6  13      133.19      148.14     22.62 o 
   3   6  13       45.42       36.79     25.80 o 
   4   6  13      105.53      105.27     46.53 o 
   5   6  13        5.41       -5.82     13.65 o 
  -9   7  13       35.42        6.70     14.43 o 
  -8   7  13        7.97        2.73     13.84 o 
  -7   7  13        5.03      -19.35     12.90 o 
  -6   7  13       67.71       74.71     15.48 o 
  -5   7  13      112.42      100.10     15.82 o 
  -4   7  13        5.82        7.78     11.34 o 
  -3   7  13        3.02       -4.55     10.52 o 
  -2   7  13        3.83      -11.68     13.78 o 
  -1   7  13      110.91      133.61     20.11 o 
   0   7  13        0.08       -2.63     18.96 o 
   1   7  13        1.62      -19.13     12.76 o 
   2   7  13        4.03       -8.65     14.70 o 
   3   7  13       46.63       32.72     18.41 o 
   4   7  13        1.36        5.29     17.28 o 
  -8   8  13      130.75      117.48     16.48 o 
  -7   8  13      278.26      296.58     20.43 o 
  -6   8  13       42.69       29.60     12.64 o 
  -5   8  13      144.71       92.92     17.27 o 
  -4   8  13       39.72        2.44     10.33 o 
  -3   8  13       65.44       44.97     16.50 o 
  -2   8  13       20.97       17.82     15.59 o 
  -1   8  13      162.02      137.93     21.74 o 
   0   8  13        1.88        5.00     15.18 o 
   1   8  13      100.16       74.60     19.55 o 
   2   8  13       24.60       -9.38     15.69 o 
   3   8  13       86.50      106.51     22.26 o 
  -7   9  13        0.41      -11.01     12.14 o 
  -6   9  13      260.20      287.97     21.71 o 
  -5   9  13        6.27      -15.44     10.55 o 
  -4   9  13       69.04       71.84     19.85 o 
  -3   9  13        0.91      -15.27     14.61 o 
  -2   9  13        4.90        7.99     15.72 o 
  -1   9  13        4.41        9.65     15.54 o 
   0   9  13        0.69       -3.07     20.18 o 
   1   9  13        0.09      -20.63     13.76 o 
   2   9  13       46.82       29.89     19.49 o 
  -5  10  13      538.13      530.06     26.35 o 
  -4  10  13       21.43       27.05     24.84 o 
  -3  10  13      538.29      536.89     41.79 o 
  -2  10  13       15.88       23.18     21.10 o 
  -1  10  13      480.47      459.85     30.40 o 
   0  10  13       15.44       10.65     25.05 o 
   1  10  13      369.98      458.43     35.56 o 
 -10   0  14      108.53       95.41     32.81 o 
  -8   0  14      183.67      163.21     31.89 o 
  -6   0  14        1.12      -19.97     16.78 o 
  -4   0  14      342.22      354.27     31.47 o 
  -2   0  14     5335.05     5546.70    122.68 o 
   0   0  14        6.74        5.98     12.11 o 
   2   0  14      506.09      565.91     27.28 o 
   4   0  14      775.35      852.62     52.86 o 
   6   0  14       87.57       64.86     29.79 o 
 -10   1  14        0.13      -16.21     15.93 o 
  -9   1  14     1372.05     1414.27     46.42 o 
  -8   1  14        2.09       14.10     15.69 o 
  -7   1  14     1818.37     2030.78     52.45 o 
  -6   1  14      511.78      523.65     27.14 o 
  -5   1  14     1296.62     1498.16     41.82 o 
  -4   1  14      321.82      354.53     23.05 o 
  -3   1  14     1738.57     1759.81     87.56 o 
  -2   1  14      122.73       97.33     17.30 o 
  -1   1  14      585.73      622.75     35.59 o 
   0   1  14      595.69      595.74     19.04 o 
   1   1  14        1.65       -4.10      8.32 o 
   2   1  14        0.21        0.46      8.78 o 
   3   1  14       92.77       97.58     15.62 o 
   4   1  14        9.91       -2.79     15.99 o 
   5   1  14        3.21      -10.43     15.99 o 
   6   1  14       10.94        0.17     17.79 o 
 -10   2  14       37.06       22.20     18.84 o 
  -9   2  14      147.44      198.82     24.61 o 
  -8   2  14        9.71      -26.37     17.58 o 
  -7   2  14      145.60      132.15     20.34 o 
  -6   2  14       36.90       32.29     15.90 o 
  -5   2  14      183.67      165.80     48.92 o 
  -4   2  14      504.40      536.02     26.69 o 
  -3   2  14      450.29      373.39     31.55 o 
  -2   2  14       78.29      100.31     12.93 o 
  -1   2  14       72.23       86.13     13.22 o 
   0   2  14      297.08      262.75     17.71 o 
   1   2  14      686.86      714.68     20.60 o 
   2   2  14       16.22       21.07     11.56 o 
   3   2  14       30.64        9.72     11.98 o 
   4   2  14       41.33       32.92     14.12 o 
   5   2  14        4.51      -18.93     14.38 o 
 -10   3  14      245.77      229.08     27.30 o 
  -9   3  14       32.93        8.83     16.87 o 
  -8   3  14       78.18       39.40     17.59 o 
  -7   3  14       24.21       16.56     15.60 o 
  -6   3  14       16.91        4.37     14.45 o 
  -5   3  14        1.37        2.84     13.69 o 
  -4   3  14        2.08       -9.11     12.52 o 
  -3   3  14      318.19      323.18     24.97 o 
  -2   3  14       49.10       41.60     11.70 o 
  -1   3  14      139.19      128.73     14.91 o 
   0   3  14       20.63        6.98     10.63 o 
   1   3  14       98.53      117.56     19.01 o 
   2   3  14      179.55      196.85     23.82 o 
   3   3  14      103.63      111.83     16.18 o 
   4   3  14        8.45       -6.06     11.57 o 
   5   3  14       13.39        3.59     13.56 o 
 -10   4  14        2.18      -16.87     18.63 o 
  -9   4  14       30.54       12.87     21.82 o 
  -8   4  14        6.29      -10.18     14.82 o 
  -7   4  14        2.71       -4.48     15.06 o 
  -6   4  14      195.74      181.67     22.45 o 
  -5   4  14     1343.58     1341.95     74.60 o 
  -4   4  14      224.95      263.20     20.44 o 
  -3   4  14      338.19      369.87     19.47 o 
  -2   4  14      422.37      448.66     19.53 o 
  -1   4  14      287.44      322.02     17.79 o 
   0   4  14      169.59      214.77     27.36 o 
   1   4  14      209.25      180.27     23.11 o 
   2   4  14      137.71      171.41     23.07 o 
   3   4  14       29.97       17.29     16.02 o 
   4   4  14       93.11      132.09     18.54 o 
   5   4  14      162.34      208.51     22.66 o 
  -9   5  14       53.86       80.67     20.71 o 
  -8   5  14      980.78     1000.79     70.36 o 
  -7   5  14       78.90       84.69     19.52 o 
  -6   5  14     1376.55     1373.13     57.77 o 
  -5   5  14      105.73      114.32     16.00 o 
  -4   5  14     2150.47     2111.01     81.04 o 
  -3   5  14      197.54      232.24     18.15 o 
  -2   5  14      591.47      558.27     21.79 o 
  -1   5  14      217.59      254.25     24.12 o 
   0   5  14      351.73      370.25     28.15 o 
   1   5  14       51.04       64.15     17.44 o 
   2   5  14       93.34      136.30     21.91 o 
   3   5  14       35.17       47.36     18.13 o 
   4   5  14       43.53       91.91     20.29 o 
   5   5  14       12.56        4.67     15.08 o 
  -9   6  14       35.34       41.45     19.01 o 
  -8   6  14       11.30      -14.03     15.92 o 
  -7   6  14      218.01      198.84     25.49 o 
  -6   6  14       26.12       15.57     12.94 o 
  -5   6  14      248.09      303.87     21.47 o 
  -4   6  14        9.43        0.56     11.31 o 
  -3   6  14      760.48      732.41     29.46 o 
  -2   6  14       50.19       63.04     16.75 o 
  -1   6  14      961.47      885.67     35.35 o 
   0   6  14      153.48      143.02     20.93 o 
   1   6  14      646.31      694.42     35.87 o 
   2   6  14       28.26        5.51     15.85 o 
   3   6  14      389.41      450.59     34.27 o 
   4   6  14       66.71       71.10     45.86 o 
  -8   7  14      350.75      322.40     29.58 o 
  -7   7  14        8.15      -18.57     13.43 o 
  -6   7  14      992.98     1005.22     31.33 o 
  -5   7  14       58.06       55.75     14.81 o 
  -4   7  14      754.16      773.73     27.12 o 
  -3   7  14        0.72       -5.29     14.45 o 
  -2   7  14      569.96      589.60     30.29 o 
  -1   7  14        2.89       14.66     15.06 o 
   0   7  14      182.35      172.85     23.32 o 
   1   7  14        8.63        7.42     14.86 o 
   2   7  14       50.02       73.04     20.35 o 
   3   7  14        0.07      -14.32     14.18 o 
  -7   8  14        2.18       -3.48     12.43 o 
  -6   8  14       27.56       20.28     13.03 o 
  -5   8  14       42.74        7.55     11.48 o 
  -4   8  14       54.07       28.80     18.10 o 
  -3   8  14       82.39       73.15     19.38 o 
  -2   8  14       60.99       41.32     18.52 o 
  -1   8  14       77.03       92.50     19.93 o 
   0   8  14       21.57        9.89     15.17 o 
   1   8  14      185.77      190.12     25.04 o 
   2   8  14       37.35       40.78     18.08 o 
  -6   9  14       13.56        6.02     12.39 o 
  -5   9  14      192.96      198.54     42.67 o 
  -4   9  14       62.62       94.15     20.94 o 
  -3   9  14       64.44       59.73     18.71 o 
  -2   9  14       89.49      105.57     21.67 o 
  -1   9  14       14.29       11.38     16.28 o 
   0   9  14       15.50       -7.74     17.15 o 
   1   9  14        0.06      -12.45     19.47 o 
  -3  10  14        3.80       -7.66     20.77 o 
  -2  10  14      186.55      212.20     51.94 o 
  -9   0  15      137.33      143.07     34.15 o 
  -7   0  15       45.95       30.54     26.10 o 
  -5   0  15        6.49       26.52     19.64 o 
  -3   0  15       54.06       58.91     24.59 o 
  -1   0  15       84.64       93.81     26.26 o 
   1   0  15       86.65       69.17     17.05 o 
   3   0  15       81.36       68.05     26.01 o 
   5   0  15       86.16       73.00     32.39 o 
 -10   1  15      375.15      382.87     36.00 o 
  -9   1  15      118.56      139.89     32.10 o 
  -8   1  15     1033.01     1009.99     40.70 o 
  -7   1  15      138.11      171.86     22.63 o 
  -6   1  15      576.50      516.42     28.64 o 
  -5   1  15        0.75       -3.71     13.64 o 
  -4   1  15      543.11      548.93     38.60 o 
  -3   1  15      337.58      385.92     23.67 o 
  -2   1  15     1621.58     1630.67     43.00 o 
  -1   1  15      331.02      326.27     23.58 o 
   0   1  15      350.33      312.94     22.14 o 
   1   1  15        4.03      -14.68     10.10 o 
   2   1  15        4.03       -5.40     11.63 o 
   3   1  15       39.66       38.00     13.89 o 
   4   1  15       46.07       30.18     31.51 o 
   5   1  15       26.14       22.62     18.84 o 
 -10   2  15      111.11       60.68     22.80 o 
  -9   2  15      173.94      136.46     24.60 o 
  -8   2  15      118.71      122.29     22.28 o 
  -7   2  15       43.21       36.10     17.25 o 
  -6   2  15      162.88      222.24     23.78 o 
  -5   2  15        0.34      -11.41     21.31 o 
  -4   2  15       19.21       10.22     23.16 o 
  -3   2  15        9.84       -1.14     13.73 o 
  -2   2  15        7.78      -16.81     12.53 o 
  -1   2  15       20.63       33.07     11.96 o 
   0   2  15       12.03        6.55     11.38 o 
   1   2  15        7.07       -6.05     13.94 o 
   2   2  15        0.22       -9.00     14.26 o 
   3   2  15       20.90        7.71     12.81 o 
   4   2  15        9.81       -2.86     13.36 o 
   5   2  15       24.43       20.13     17.93 o 
 -10   3  15      150.03      147.37     25.51 o 
  -9   3  15      391.62      467.31     34.62 o 
  -8   3  15       84.26       63.38     22.15 o 
  -7   3  15      638.96      718.11     35.62 o 
  -6   3  15      615.41      569.46     36.67 o 
  -5   3  15      269.18      341.57     29.96 o 
  -4   3  15      659.64      594.71     28.42 o 
  -3   3  15      792.12      778.11     35.87 o 
  -2   3  15      108.15      106.80     15.60 o 
  -1   3  15     1367.29     1367.52     32.78 o 
   0   3  15      487.17      480.35     27.06 o 
   1   3  15      260.27      246.57     42.46 o 
   2   3  15      145.23      143.50     21.25 o 
   3   3  15       57.41       42.19     18.42 o 
   4   3  15        0.35      -16.45     12.48 o 
  -9   4  15       58.71       47.54     19.99 o 
  -8   4  15      387.38      425.57     32.13 o 
  -7   4  15       49.34       41.20     18.69 o 
  -6   4  15      134.51      146.32     27.23 o 
  -5   4  15       76.28       65.78     20.01 o 
  -4   4  15       19.35        3.14     24.50 o 
  -3   4  15       16.37        0.34     11.53 o 
  -2   4  15       45.31       34.21     11.76 o 
  -1   4  15        6.48      -13.68     13.05 o 
   0   4  15       93.96       85.64     40.24 o 
   1   4  15        0.91        3.44     15.49 o 
   2   4  15      112.81      125.81     21.98 o 
   3   4  15        0.64      -10.44     25.51 o 
   4   4  15       83.25       86.54     21.58 o 
  -9   5  15      538.39      488.28     44.05 o 
  -8   5  15        9.64       19.50     18.97 o 
  -7   5  15      642.17      547.93     39.35 o 
  -6   5  15        5.43       28.56     18.08 o 
  -5   5  15     1336.08     1296.30     41.80 o 
  -4   5  15      156.98      188.23     18.49 o 
  -3   5  15      546.07      516.46     21.85 o 
  -2   5  15       82.65      121.05     20.04 o 
  -1   5  15      705.08      668.50     31.41 o 
   0   5  15       51.92       32.78     17.32 o 
   1   5  15      711.82      712.94     34.17 o 
   2   5  15      244.48      316.80     54.12 o 
   3   5  15       25.76       22.06     17.48 o 
  -8   6  15      138.52      112.62     30.46 o 
  -7   6  15       86.30      132.55     23.96 o 
  -6   6  15       33.31        4.01     28.61 o 
  -5   6  15       37.54       28.91     13.96 o 
  -4   6  15        0.35      -16.69     11.39 o 
  -3   6  15       45.11       59.79     17.93 o 
  -2   6  15       98.73      127.68     21.83 o 
  -1   6  15        3.23       14.81     15.27 o 
   0   6  15      110.95      121.91     20.64 o 
   1   6  15        5.33       24.28     31.47 o 
   2   6  15       66.15       78.03     20.29 o 
   3   6  15        1.49       10.01     17.21 o 
  -7   7  15      374.28      335.24     33.40 o 
  -6   7  15       13.30      -21.24     16.55 o 
  -5   7  15      212.27      184.64     20.17 o 
  -4   7  15       11.89       -7.72     15.16 o 
  -3   7  15      425.14      336.16     29.09 o 
  -2   7  15        7.00       16.31     17.96 o 
  -1   7  15       54.71       10.77     16.40 o 
   0   7  15        5.49      -12.36     14.26 o 
   1   7  15       49.72       58.26     20.11 o 
   2   7  15        0.83      -17.22     21.61 o 
  -6   8  15        2.22        1.14     12.21 o 
  -5   8  15        3.99      -10.14     17.11 o 
  -4   8  15       27.32       28.06     17.65 o 
  -3   8  15        0.97      -19.29     14.62 o 
  -2   8  15        0.03       -3.50     16.15 o 
  -1   8  15       14.40        6.33     15.62 o 
   0   8  15       19.10       11.92     18.05 o 
   1   8  15        1.94       -8.73     16.13 o 
  -4   9  15      316.76      354.69     58.11 o 
  -3   9  15        5.30       -8.75     15.34 o 
  -2   9  15      371.47      399.43     30.84 o 
  -1   9  15       10.09        7.59     17.84 o 
  -8   0  16     2271.42     2230.36     84.41 o 
  -6   0  16     2795.96     2853.40     90.96 o 
  -4   0  16     1673.30     1725.38     66.79 o 
  -2   0  16     1418.23     1407.02     60.16 o 
   0   0  16      152.64      168.58     31.80 o 
   2   0  16       48.23       41.57     16.65 o 
   4   0  16        0.22      -16.53     20.81 o 
  -9   1  16       12.50      -25.39     16.92 o 
  -8   1  16      108.82      163.53     24.54 o 
  -7   1  16      217.08      206.76     25.22 o 
  -6   1  16        0.25        6.73     15.36 o 
  -5   1  16      472.17      517.39     36.67 o 
  -4   1  16       82.41      106.81     20.46 o 
  -3   1  16     1318.36     1443.33     42.30 o 
  -2   1  16       26.09       19.35     15.56 o 
  -1   1  16     2284.22     2509.37     56.26 o 
   0   1  16      146.40      176.86     20.99 o 
   1   1  16     1522.07     1867.52    161.92 o 
   2   1  16        6.66        4.81     15.57 o 
   3   1  16      647.41      700.66     35.49 o 
   4   1  16        0.08       -5.24     17.02 o 
  -9   2  16        2.52      -18.75     17.66 o 
  -8   2  16      560.86      539.14     32.54 o 
  -7   2  16        3.83       -6.06     15.44 o 
  -6   2  16      826.76      813.90     35.30 o 
  -5   2  16      114.03      133.34     20.97 o 
  -4   2  16      360.06      334.12     42.12 o 
  -3   2  16       75.68       31.24     35.49 o 
  -2   2  16       76.37       56.54     17.20 o 
  -1   2  16        0.30        1.65     14.85 o 
   0   2  16      272.58      332.53     56.19 o 
   1   2  16       70.38       67.91     18.49 o 
   2   2  16        0.05      -16.03     14.74 o 
   3   2  16        2.40        7.14     16.60 o 
   4   2  16        6.71        1.73     16.61 o 
  -9   3  16        8.79      -24.61     16.41 o 
  -8   3  16       48.57       16.17     18.63 o 
  -7   3  16       24.98       19.56     18.67 o 
  -6   3  16      316.06      322.97     38.22 o 
  -5   3  16      181.96      135.20     21.47 o 
  -4   3  16      150.51      105.52     19.77 o 
  -3   3  16        0.71      -19.04     12.70 o 
  -2   3  16        1.25      -15.87     19.01 o 
  -1   3  16       57.58       13.11     11.93 o 
   0   3  16      198.43      252.97     33.56 o 
   1   3  16      375.59      368.26     30.14 o 
   2   3  16        2.48       -7.52     15.06 o 
   3   3  16       54.79       37.30     17.65 o 
  -8   4  16        0.28      -24.36     16.24 o 
  -7   4  16      490.54      476.12     32.90 o 
  -6   4  16       15.44       -0.25     16.61 o 
  -5   4  16      625.07      557.00     30.41 o 
  -4   4  16       10.01      -15.34     14.13 o 
  -3   4  16       96.80       67.18     18.18 o 
  -2   4  16       23.01       11.01     12.29 o 
  -1   4  16       32.38       -0.13     15.09 o 
   0   4  16       34.48       67.01     19.44 o 
   1   4  16       90.22       91.61     20.77 o 
   2   4  16       42.39       26.08     18.05 o 
   3   4  16       54.15       61.30     20.03 o 
  -8   5  16       95.28      106.95     23.39 o 
  -7   5  16       10.16       -4.27     16.96 o 
  -6   5  16      459.16      472.38     33.25 o 
  -5   5  16       32.04       32.20     17.44 o 
  -4   5  16      570.53      588.22     60.42 o 
  -3   5  16       47.93       18.55     13.41 o 
  -2   5  16      649.01      664.37     31.87 o 
  -1   5  16        2.01       -7.78     14.84 o 
   0   5  16      666.43      689.30     37.63 o 
   1   5  16       19.92       10.06     17.03 o 
   2   5  16      381.72      446.73     32.06 o 
  -7   6  16      939.65      983.38     79.72 o 
  -6   6  16        0.25       -2.21     16.06 o 
  -5   6  16      843.25      918.58     81.31 o 
  -4   6  16        0.40       -7.24     12.57 o 
  -3   6  16      691.65      715.80    109.34 o 
  -2   6  16       40.64       50.66     19.61 o 
  -1   6  16       82.16      110.69     34.24 o 
   0   6  16       10.85       -4.89     15.82 o 
   1   6  16       25.73       34.09     18.06 o 
   2   6  16       20.74       15.13     17.71 o 
  -6   7  16       63.87       42.43     20.96 o 
  -5   7  16        3.90      -10.86     15.77 o 
  -4   7  16      210.49      257.48     27.11 o 
  -3   7  16        2.57        9.88     15.84 o 
  -2   7  16      402.81      410.33     30.04 o 
  -1   7  16        0.61      -15.01     15.00 o 
   0   7  16      163.53      159.97     49.76 o 
  -4   8  16        0.22      -21.28     14.19 o 
  -3   8  16       92.54      117.22     23.44 o 
  -2   8  16        2.29        7.24     17.17 o 
  -1   8  16      108.91       99.43     23.35 o 
  -7   0  17      525.30      459.41     41.87 o 
  -5   0  17     1146.77     1161.25     58.07 o 
  -3   0  17      961.56     1028.16     54.04 o 
  -1   0  17      127.49       89.37     27.10 o 
   1   0  17      191.40      207.18     33.98 o 
   3   0  17       65.09      127.63     34.32 o 
  -8   1  17       10.23      -16.11     17.97 o 
  -7   1  17       39.17       36.77     18.87 o 
  -6   1  17        0.03      -16.52     16.43 o 
  -5   1  17        4.83      -23.39     15.60 o 
  -4   1  17       47.45       21.39     17.78 o 
  -3   1  17        6.39        4.57     16.44 o 
  -2   1  17       40.86        9.11     15.21 o 
  -1   1  17        0.07        1.83     16.23 o 
   0   1  17      149.82      126.59     21.07 o 
   1   1  17        6.98       15.10     22.74 o 
   2   1  17      201.93      231.74     27.12 o 
  -8   2  17       89.46       41.29     20.53 o 
  -7   2  17      421.82      313.59     66.42 o 
  -6   2  17      143.99      119.30     23.10 o 
  -5   2  17      807.17      644.39     59.74 o 
  -4   2  17      479.05      436.94     27.86 o 
  -3   2  17      455.24      405.52     27.35 o 
  -2   2  17      253.22      252.49     36.25 o 
  -1   2  17      312.82      327.93     26.62 o 
   0   2  17      143.84      150.12     31.63 o 
   1   2  17      115.33      124.33     21.68 o 
   2   2  17      154.70      187.50     25.57 o 
  -8   3  17        7.48      -24.54     17.68 o 
  -7   3  17       93.50       99.48     27.82 o 
  -6   3  17        0.27      -21.41     16.04 o 
  -5   3  17        9.07      -23.13     16.85 o 
  -4   3  17       11.90      -21.23     14.15 o 
  -3   3  17        1.31      -20.86     13.90 o 
  -2   3  17        7.74       -8.32     14.57 o 
  -1   3  17       28.27      -10.40     22.40 o 
   0   3  17       23.79       26.20     27.31 o 
   1   3  17      113.67      144.48     40.74 o 
   2   3  17       33.61        8.95     16.86 o 
  -7   4  17       50.70       43.69     20.51 o 
  -6   4  17      905.96      876.50     48.04 o 
  -5   4  17      151.24      134.10     32.85 o 
  -4   4  17      752.25      713.35     73.55 o 
  -3   4  17      200.11      187.11     40.53 o 
  -2   4  17      418.35      479.72     41.45 o 
  -1   4  17      134.97      125.14     22.03 o 
   0   4  17      487.03      539.42     31.47 o 
   1   4  17       75.06      100.80     21.73 o 
  -7   5  17       51.27       36.36     21.33 o 
  -6   5  17       49.12       20.09     19.01 o 
  -5   5  17        2.84      -21.89     15.81 o 
  -4   5  17       46.64       28.40     17.85 o 
  -3   5  17       28.99        1.43     24.42 o 
  -2   5  17        2.68        0.32     16.01 o 
  -1   5  17      141.84      187.98     39.77 o 
   0   5  17        1.70       26.74     17.83 o 
   1   5  17       89.17       80.84     21.56 o 
  -6   6  17      481.32      467.60     32.44 o 
  -5   6  17        5.64      -19.76     15.46 o 
  -4   6  17      694.79      599.55     46.74 o 
  -3   6  17       56.12       67.80     21.32 o 
  -2   6  17      324.33      372.06     31.78 o 
  -1   6  17       58.02       89.36     21.53 o 
   0   6  17       87.88       95.16     31.30 o 
  -3   7  17       29.20       32.90     18.39 o 
  -6   0  18      108.36       97.92     30.63 o 
  -4   0  18     1236.51     1334.52     62.35 o 
  -2   0  18     1432.43     1602.20     67.72 o 
   0   0  18      626.07      774.50     50.43 o 
  -7   1  18      506.18      478.05     31.45 o 
  -6   1  18       40.80       26.50     22.91 o 
  -5   1  18      480.37      430.94     30.45 o 
  -4   1  18        9.61        8.68     17.87 o 
  -3   1  18      400.61      417.63     31.06 o 
  -2   1  18       11.65        9.43     17.15 o 
  -1   1  18      100.64       63.10     20.35 o 
   0   1  18        6.89       -7.30     24.17 o 
   1   1  18        5.61       -1.01     24.50 o 
  -7   2  18        9.29      -22.50     18.72 o 
  -6   2  18      144.97      150.09     24.60 o 
  -5   2  18        5.26      -27.00     18.00 o 
  -4   2  18      199.94      220.36     26.02 o 
  -3   2  18       18.57       -9.02     16.22 o 
  -2   2  18      304.31      312.41     27.89 o 
  -1   2  18        6.09      -11.03     16.02 o 
   0   2  18      204.99      176.72     34.99 o 
   1   2  18        2.14       -8.48     23.58 o 
  -7   3  18        8.14      -22.74     19.09 o 
  -6   3  18        1.08      -24.11     16.07 o 
  -5   3  18        3.09      -23.18     15.46 o 
  -4   3  18        7.69      -14.90     17.05 o 
  -3   3  18        0.37      -24.65     16.44 o 
  -2   3  18        4.73      -22.44     14.96 o 
  -1   3  18        3.85      -22.40     22.49 o 
   0   3  18        5.12      -15.36     22.40 o 
  -6   4  18        4.33       -3.80     21.98 o 
  -5   4  18      243.93      212.61     26.80 o 
  -4   4  18        0.68      -22.00     14.67 o 
  -3   4  18      410.08      366.15     29.43 o 
  -2   4  18        9.96       34.91     27.77 o 
  -1   4  18      265.93      327.76     43.05 o 
   0   4  18        4.75        8.63     20.01 o 
  -5   5  18       28.22       10.62     19.69 o 
  -4   5  18      296.97      236.22     26.41 o 
  -3   5  18       10.25        6.96     23.58 o 
  -2   5  18      113.68      156.91     36.00 o 
  -5   0  19       49.89       62.85     31.89 o 
  -3   0  19       55.99       30.54     28.28 o 
  -1   0  19      141.32       93.39     29.03 o 
  -5   1  19       20.41      -27.12     18.08 o 
  -4   1  19      188.67      120.23     23.20 o 
  -3   1  19       31.67      -13.88     16.67 o 
  -2   1  19      183.98      145.06     22.60 o 
  -1   1  19       38.38       -3.82     16.40 o 
  -5   2  19        0.04      -18.83     18.20 o 
  -4   2  19        1.82      -25.81     17.21 o 
  -3   2  19       40.90       17.74     18.68 o 
  -2   2  19       14.85       -7.96     16.59 o 
  -3   3  19      249.07      238.72     27.04 o 
                                                 
